# Supplementary material for: Bright, efficient, and stable pure-green hyperfluorescent organic light-emitting diodes by judicious molecular design
Source: Nat Commun. 2024 Apr 12;15:3174. doi: 10.1038/s41467-024-47482-3 (PMC11014922; doi:10.1038/s41467-024-47482-3)
Supplement: Supplementary file 3 — Source Data [file 41467_2024_47482_MOESM3_ESM.xlsx]

## Sheet: 2a
A		B		C
wavelength	Intensity	wavelength	Intensity	wavelength	Intensity
380	0.0139024	380	0.0166934	380	0.0187793
381	0.0133254	381	0.0159544	381	0.0180874
382	0.0119751	382	0.0147874	382	0.0158045
383	0.0115466	383	0.0130754	383	0.014778
384	0.0109208	384	0.0112997	384	0.0132098
385	0.00991033	385	0.0110701	385	0.0120239
386	0.00886072	386	0.0100237	386	0.011016
387	0.00838493	387	0.00917934	387	0.0095497
388	0.00840343	388	0.00822669	388	0.00882055
389	0.00750208	389	0.00761845	389	0.00798703
390	0.00658005	390	0.00681371	390	0.00725375
391	0.00673256	391	0.00620082	391	0.00640169
392	0.0053383	392	0.00577664	392	0.00609665
393	0.00507219	393	0.00557077	393	0.00596513
394	0.0046425	394	0.00507094	394	0.00534675
395	0.00414338	395	0.00478403	395	0.00430357
396	0.00397884	396	0.00428169	396	0.0041919
397	0.00390357	397	0.00387266	397	0.00400465
398	0.00376715	398	0.003877	398	0.00356056
399	0.00349896	399	0.00373403	399	0.00331398
400	0.00320805	400	0.00349021	400	0.00325743
401	0.00269425	401	0.00330968	401	0.00326717
402	0.00280205	402	0.00324558	402	0.00294241
403	0.00255327	403	0.00291847	403	0.00258477
404	0.00242878	404	0.00268844	404	0.00236585
405	0.00177624	405	0.00252137	405	0.00220758
406	0.0019146	406	0.00229996	406	0.00225069
407	0.00166313	407	0.00225576	407	0.00203318
408	0.00165327	408	0.00217348	408	0.00209199
409	0.00135555	409	0.00202253	409	0.00193704
410	0.00126834	410	0.00181337	410	0.00183727
411	0.00135247	411	0.00175912	411	0.00165267
412	0.00109122	412	0.00158025	412	0.00158642
413	0.00116679	413	0.00139732	413	0.00158361
414	0.000820938	414	0.00148403	414	0.00142399
415	0.000805186	415	0.0011971	415	0.00129229
416	0.000742823	416	0.000893663	416	0.00160918
417	0.000748274	417	0.00106311	417	0.00132957
418	0.000716421	418	0.000943636	418	0.00133774
419	0.000767283	419	0.0010814	419	0.00124825
420	0.000664184	420	0.00108452	420	0.00128124
421	0.000574045	421	0.000946083	421	0.00132815
422	0.000602692	422	0.000780055	422	0.00147325
423	0.000493568	423	0.000960186	423	0.00150052
424	0.000602426	424	0.000814264	424	0.00143852
425	0.000600512	425	0.000948216	425	0.00153993
426	0.00061624	426	0.000914091	426	0.00148731
427	0.000528602	427	0.00085662	427	0.00161278
428	0.000602111	428	0.000823367	428	0.00162324
429	0.00061903	429	0.000881385	429	0.00173008
430	0.000617469	430	0.000955354	430	0.00165669
431	0.000675032	431	0.000878765	431	0.00185783
432	0.000545066	432	0.000859673	432	0.00182204
433	0.000627434	433	0.00105271	433	0.00178523
434	0.000700538	434	0.000984079	434	0.00193932
435	0.000703859	435	0.000990771	435	0.00192471
436	0.000724358	436	0.00108634	436	0.00210168
437	0.000529344	437	0.000963252	437	0.00207273
438	0.000685333	438	0.00100024	438	0.00217678
439	0.000728859	439	0.0008808	439	0.00203767
440	0.000780518	440	0.0010609	440	0.00221908
441	0.000720544	441	0.000981196	441	0.00229519
442	0.000634209	442	0.00106007	442	0.00201943
443	0.000737065	443	0.00108816	443	0.00234506
444	0.000721367	444	0.00123021	444	0.00251713
445	0.000837743	445	0.0013459	445	0.00259536
446	0.000760865	446	0.00134792	446	0.00257622
447	0.000803562	447	0.00134449	447	0.00257841
448	0.000865202	448	0.00122006	448	0.00267664
449	0.000703736	449	0.00134235	449	0.00282481
450	0.000795854	450	0.00143635	450	0.00285094
451	0.000831577	451	0.00147555	451	0.00301315
452	0.00084359	452	0.00150246	452	0.00305125
453	0.000812534	453	0.00174052	453	0.00315043
454	0.000824989	454	0.00180196	454	0.00329317
455	0.000911467	455	0.00171649	455	0.00340472
456	0.000972438	456	0.0018685	456	0.00336177
457	0.000934964	457	0.00202773	457	0.00354116
458	0.00111294	458	0.00215333	458	0.00372898
459	0.00106338	459	0.00223106	459	0.00388864
460	0.0011092	460	0.00219938	460	0.00393657
461	0.00125026	461	0.0023422	461	0.0039805
462	0.00114273	462	0.00231157	462	0.00402753
463	0.00134372	463	0.00269376	463	0.00410364
464	0.00136399	464	0.00279535	464	0.00421151
465	0.00159278	465	0.00292657	465	0.00449307
466	0.00167761	466	0.00318182	466	0.00441528
467	0.00174173	467	0.00359461	467	0.00449337
468	0.00188689	468	0.00372644	468	0.00475315
469	0.00193632	469	0.00413831	469	0.00486323
470	0.00211181	470	0.00459987	470	0.00487467
471	0.00240202	471	0.00496654	471	0.00495841
472	0.00248216	472	0.00536993	472	0.00514624
473	0.00269807	473	0.00574389	473	0.00543526
474	0.00301009	474	0.00628315	474	0.00557323
475	0.00327633	475	0.00695505	475	0.00582956
476	0.00342964	476	0.00742287	476	0.00607476
477	0.00386313	477	0.00787756	477	0.00636556
478	0.00422658	478	0.00852821	478	0.00665683
479	0.0046037	479	0.0091738	479	0.00685484
480	0.00529461	480	0.00959928	480	0.00723563
481	0.00585166	481	0.0103344	481	0.00769567
482	0.00682274	482	0.0110845	482	0.00813913
483	0.00814524	483	0.0118601	483	0.00864757
484	0.00968454	484	0.0128074	484	0.00927452
485	0.0115778	485	0.0138831	485	0.00969325
486	0.0145209	486	0.0150868	486	0.0105688
487	0.0183852	487	0.0167284	487	0.0115128
488	0.0232497	488	0.0187026	488	0.0126541
489	0.0297734	489	0.0215192	489	0.0140286
490	0.0382593	490	0.0245491	490	0.0162228
491	0.0497738	491	0.0292415	491	0.0185153
492	0.0645005	492	0.0348324	492	0.0216857
493	0.0835	493	0.0425693	493	0.0258502
494	0.107484	494	0.0521118	494	0.030723
495	0.13504	495	0.0647639	495	0.0375631
496	0.170983	496	0.0813532	496	0.046284
497	0.21273	497	0.102238	497	0.057263
498	0.260691	498	0.127184	498	0.0710069
499	0.314876	499	0.158834	499	0.0875153
500	0.375406	500	0.197361	500	0.109208
501	0.440058	501	0.242731	501	0.134003
502	0.508007	502	0.294594	502	0.163955
503	0.577321	503	0.35243	503	0.199358
504	0.648713	504	0.417982	504	0.240117
505	0.715973	505	0.487106	505	0.28457
506	0.779894	506	0.559032	506	0.336008
507	0.835519	507	0.632786	507	0.389404
508	0.885588	508	0.708772	508	0.447984
509	0.929842	509	0.775061	509	0.506974
510	0.96305	510	0.840751	510	0.569786
511	0.983686	511	0.892863	511	0.630528
512	0.998143	512	0.936404	512	0.690977
513	1	513	0.970464	513	0.748474
514	0.998111	514	0.992696	514	0.80623
515	0.984573	515	1	515	0.852677
516	0.970035	516	0.999132	516	0.894917
517	0.947448	517	0.986857	517	0.931277
518	0.917918	518	0.967354	518	0.960535
519	0.884706	519	0.94025	519	0.981107
520	0.848466	520	0.90686	520	0.995012
521	0.80771	521	0.869942	521	1
522	0.769171	522	0.829334	522	0.999357
523	0.727969	523	0.786783	523	0.99194
524	0.683561	524	0.742587	524	0.976741
525	0.641548	525	0.699794	525	0.957569
526	0.600904	526	0.656385	526	0.933115
527	0.560574	527	0.61491	527	0.906465
528	0.521917	528	0.573928	528	0.873398
529	0.487522	529	0.536361	529	0.841922
530	0.454267	530	0.501974	530	0.80558
531	0.424171	531	0.468804	531	0.769429
532	0.395839	532	0.438633	532	0.733222
533	0.369854	533	0.410656	533	0.697601
534	0.344047	534	0.381779	534	0.658872
535	0.321383	535	0.356371	535
536	0.29927	536	0.332733	536
537	0.280567	537	0.311554	537
538	0.261979	538	0.290929	538
539	0.246387	539	0.273302	539
540	0.231038	540	0.255783	540
541	0.217768	541	0.241584	541
542	0.204618	542	0.22803	542
543	0.192813	543	0.214887	543
544	0.182796	544	0.20264	544
545	0.17269	545	0.191446	545
546	0.16271	546	0.181459	546
547	0.15356	547	0.17262	547
548	0.144705	548	0.163782	548
549	0.137091	549	0.155345	549
550	0.130006	550	0.147345	550
551	0.122363	551	0.13957	551
552	0.11524	552	0.132355	552
553	0.10874	553	0.125189	553
554	0.102357	554	0.118128	554
555	0.0969155	555	0.111798	555
556	0.0904197	556	0.105162	556
557	0.0850932	557	0.0986633	557
558	0.0797912	558	0.0935859	558
559	0.0747074	559	0.0879808	559
560	0.0702322	560	0.0823892	560
561	0.0655502	561	0.0778978	561
562	0.06132	562	0.0728661	562
563	0.05761	563	0.0684126	563
564	0.0538585	564	0.0639827	564
565	0.0502666	565	0.0598579	565
566	0.0470316	566	0.0558714	566
567	0.0440528	567	0.0523631	567
568	0.0410457	568	0.0490219	568
569	0.0384308	569	0.0460301	569
570	0.0359772	570	0.0428759	570
571	0.0333634	571	0.0399766	571
572	0.0311327	572	0.0375704	572
573	0.0292728	573	0.0350482	573
574	0.027241	574	0.0330633	574
575	0.0256078	575	0.0310866	575
576	0.0239418	576	0.0289802	576
577	0.0224148	577	0.0268153	577
578	0.0211679	578	0.0253886	578
579	0.0196193	579	0.0238157	579
580	0.0185193	580	0.0225485	580
581	0.0175464	581	0.0211015	581
582	0.0164723	582	0.0197356	582
583	0.0153699	583	0.0186174	583
584	0.0146171	584	0.0173413	584
585	0.01375	585	0.0162779	585
586	0.0127913	586	0.015416	586
587	0.0121476	587	0.014523	587
588	0.0115034	588	0.0138741	588
589	0.0108217	589	0.0129918	589
590	0.0102577	590	0.0120016	590
591	0.00988734	591	0.0117057	591
592	0.00920627	592	0.0110546	592
593	0.00871571	593	0.0104833	593
594	0.00826234	594	0.00996374	594
595	0.00785561	595	0.00944588	595
596	0.00739389	596	0.00881263	596
597	0.00706795	597	0.00854027	597
598	0.00660267	598	0.0079623	598
599	0.00632103	599	0.00751968	599
600	0.00598972	600	0.00727916	600
601	0.00573562	601	0.00690067	601
602	0.00544244	602	0.00654575	602
603	0.00501662	603	0.00614836	603
604	0.00476437	604	0.00592312	604
605	0.00463097	605	0.00560478	605
606	0.00443858	606	0.00543759	606
607	0.00417216	607	0.0050511	607
608	0.00395308	608	0.00463479	608
609	0.00377439	609	0.00468298	609
610	0.00366737	610	0.00434996	610
611	0.003573	611	0.00412504	611
612	0.00324012	612	0.00394288	612
613	0.00302171	613	0.00378268	613
614	0.00290787	614	0.0035884	614
615	0.00276793	615	0.00334845	615
616	0.00262285	616	0.00314784	616
617	0.00254015	617	0.0031764	617
618	0.00240902	618	0.002822	618
619	0.00222907	619	0.00277368	619
620	0.00220856	620	0.00262778	620
621	0.00203991	621	0.00248461	621
622	0.00199009	622	0.00235202	622
623	0.00187181	623	0.00228826	623
624	0.00174306	624	0.00213201	624
625	0.00167759	625	0.00204494	625
626	0.00156165	626	0.00190652	626
627	0.00152044	627	0.00189015	627
628	0.00143211	628	0.00174454	628
629	0.0013788	629	0.0016432	629
630	0.00128866	630	0.00160266	630
631	0.00122451	631	0.00151824	631
632	0.00121054	632	0.00143889	632
633	0.00118881	633	0.00141375	633
634	0.00110763	634	0.0013166	634
635	0.00104997	635	0.00130179	635
636	0.000979108	636	0.00116049	636
637	0.000914753	637	0.00114835	637
638	0.000882808	638	0.0010612	638
639	0.000895782	639	0.00101209	639
640	0.00081201	640	0.00100779	640
641	0.000803676	641	0.000973121	641
642	0.000746158	642	0.000929619	642
643	0.000771899	643	0.000866238	643
644	0.000725492	644	0.000864809	644
645	0.000704531	645	0.000840426	645
646	0.000668811	646	0.000815418	646
647	0.000677418	647	0.000747892	647
648	0.000719556	648	0.000751735	648
649	0.000652774	649	0.00072627	649
650	0.000619902	650	0.000604168	650
651	0.000578983	651	0.000642487	651
652	0.000570395	652	0.000633901	652
653	0.000514751	653	0.000539673	653
654	0.000560762	654	0.000530455	654
655	0.000492879	655	0.000527479	655
656	0.000556821	656	0.000510728	656
657	0.00055399	657	0.000557644	657
658	0.000461197	658	0.000495051	658
659	0.000407258	659	0.000493757	659
660	0.000456933	660	0.000540479	660
661	0.0004292	661	0.000409501	661
662	0.000385889	662	0.000536066	662
663	0.000401013	663	0.000542378	663
664	0.000442604	664	0.000430818	664
665	0.000442476	665	0.000374277	665
666	0.000447817	666	0.000380055	666
667	0.000405196	667	0.00041468	667
668	0.000383072	668	0.000388193	668
669	0.000340904	669	0.000342906	669
670	0.000337711	670	0.000422662	670
671	0.000299585	671	0.00032345	671
672	0.000363034	672	0.000343438	672
673	0.000405321	673	0.000358472	673
674	0.000316108	674	0.000363758	674
675	0.000293669	675	0.000393155	675
676	0.000273745	676	0.000330064	676
677	0.000336824	677	0.000333582	677
678	0.000380622	678	0.000274501	678
679	0.000290233	679	0.000409595	679
680	0.000312832	680	0.000365505	680
681	0.000282065	681	0.000255406	681
682	0.000275821	682	0.000286753	682
683	0.000349936	683	0.000330166	683
684	0.000364156	684	0.000318196	684
685	0.000357637	685	0.000294664	685
686	0.000253083	686	0.0003125	686
687	0.000309041	687	0.000174026	687
688	0.000314212	688	0.000222475	688
689	0.000307212	689	0.000235356	689
690	0.000376606	690	0.000310454	690
691	0.000291191	691	0.000304856	691
692	0.000194318	692	0.000149598	692
693	0.000330783	693	0.000208329	693
694	0.000395115	694	0.000222935	694
695	0.000349759	695	0.000356023	695
696	0.000347519	696	0.000324756	696
697	0.000354809	697	0.00032287	697
698	0.000366603	698	0.000258495	698
699	0.000311186	699	0.000245515	699
700	0.000349432	700	0.000289996	700
701	0.00037145	701	0.000231358	701
702	0.000398212	702	0.000254895	702
703	0.000363908	703	0.000244353	703
704	0.000271803	704	0.000322964	704
705	0.000327696	705	0.000310915	705
706	0.000270299	706	0.000313624	706
707	0.00024811	707	0.000235858	707
708	0.000313209	708	0.000296258	708
709	0.000396946	709	0.000266728	709
710	0.000239179	710	0.000258465	710
711	0.000265506	711	0.000224375	711
712	0.000396529	712	0.00024755	712
713	0.000432491	713	0.000350513	713
714	0.000374539	714	0.000345916	714
715	0.00035337	715	0.0002419	715
716	0.000386975	716	0.000309909	716
717	0.000240486	717	0.000361483	717
718	0.000308575	718	0.000268052	718
719	0.000420107	719	0.000422636	719
720	0.000388047	720	0.000288396	720
721	0.000400947	721	0.000224444	721
722	0.000304888	722	0.000216006	722
723	0.000368394	723	0.000232761	723
724	0.000360043	724	0.000210414	724
725	0.000415797	725	0.000254929	725
726	0.000343315	726	0.000298454	726
727	0.000424616	727	0.000324652	727
728	0.000347429	728	0.000316784	728
729	0.000486914	729	0.000349172	729
730	0.000511192	730	0.000393681	730
731	0.000609282	731	0.000299544	731
732	0.000364899	732	0.000223279	732
733	0.000360742	733	0.000206023	733
734	0.000389588	734	0.000367935	734
735	0.00053197	735	0.000408965	735
736	0.000379453	736	0.000265493	736
737	0.000525519	737	0.000373865	737
738	0.000492198	738	0.000392443	738
739	0.000332789	739	0.000405904	739
740	0.000319582	740	0.000440117	740
741	0.000452211	741	0.000339722	741
742	0.000577545	742	0.000309548	742
743	0.000466508	743	0.00035357	743
744	0.000475127	744	0	744
745	0.000491054	745	0	745
746	0.000301495	746	0	746
747	0.000463108	747	0	747
748	0.000518822	748	0	748
749	0.00054303	749	0.000108222	749
750	0.000594359	750	0.000140171	750
751	0.000627384	751	0.000232508	751
752	0.000469578	752	0.000352365	752
753	0.000440972	753	0.000339432	753
754	0.000641374	754	0.000273831	754
755	0.000814415	755	0.000460074	755
756	0.000680466	756	0.000582251	756
757	0.000464628	757	0.000507753	757
758	0.000554855	758	0.000345666	758
759	0.000517033	759	0.00038047	759
760	0.000603449	760	0.000530555	760
761	0.000844453	761	0.000408218	761
762	0.000615107	762	0.000471679	762
763	0.000367401	763	0.000487937	763
764	0.000476302	764	0.000568743	764
765	0.000673256	765	0.00050356	765
766	0.000850687	766	0.000573459	766
767	0.000819902	767	0.000437751	767
768	0.00087142	768	0.000752764	768
769	0.000832957	769	0.000621811	769
770	0.000740869	770	0.000594437	770
771	0.000955573	771	0.000767505	771
772	0.000851401	772	0.000634228	772
773	0.000687475	773	0.000753941	773
774	0.000744237	774	0.000848762	774
775	0.00118222	775	0.000619157	775
776	0.00117401	776	0.000586204	776
777	0.00078488	777	0.000750752	777
778	0.000783746	778	0.000714582	778
779	0.000935558	779	0.000886826	779
780	0.00106862	780	0.000573547	780

## Sheet: 2b
A		B		C
luminance	EQE	luminance	EQE	luminance	EQE
0.1225	25.5066	0.2336	30.988	0.2751	31.3326
0.7694	30.5648	1.419	32.6719	1.575	31.8238
4.03	30.246	7.32	32.2792	7.564	31.4169
16.82	30.0858	30.3	32.3574	29.05	31.0897
53.83	30.0856	95.07	32.0533	86.55	30.5534
136.7	29.8352	228.1	31.5665	205.8	29.837
299.4	29.6454	464.1	31.2459	422.1	29.0273
584.3	29.4258	844.5	30.5333	773.9	27.9041
1039	29.0591	1407	29.6553	1298	26.7147
1703	28.3761	2197	28.6444	2019	25.3119
2622	27.7085	3183	27.3499	2958	23.8648
3752	26.5748	4372	25.9431	4082	22.3222
5086	25.2898	5754	24.5523	5392	20.8587
6608	23.9548	7315	23.1961	6871	19.4856
8323	22.6485	8861	21.5383	8346	17.9137
9956	20.8908	10750	20.3249	10120	16.7926
11970	19.7106	12820	19.184	12060	15.7647
14160	18.5977	15070	18.1176	14170	14.8437
16540	17.5636	17530	17.1536	16460	14.0048
19100	16.5814	20180	16.2128	18960	13.2574
21870	15.7029	23070	15.3754	21660	12.569
24870	14.8936	26400	14.7107	24850	12.0671
28040	14.1227	29780	13.979	28070	11.4983

## Sheet: 2c
A			B			C
v	cd	lum	V	cd	lum	V	cd	lum
3	0.000141013	0.1225	3	0.00021073	0.2336	3	0.000222839	0.2751
3.2	0.00074484	0.7694	3.2	0.0012246	1.419	3.2	0.00127302	1.575
3.4	0.00394723	4.03	3.4	0.00640225	7.32	3.4	0.00621249	7.564
3.6	0.0165778	16.82	3.6	0.0264649	30.3	3.6	0.0241556	29.05
3.8	0.0530938	53.83	3.8	0.0838712	95.07	3.8	0.073375	86.55
4	0.136262	136.7	4	0.20454	228.1	4	0.17892	205.8
4.2	0.300246	299.4	4.2	0.420757	464.1	4.2	0.377744	422.1
4.4	0.590425	584.3	4.4	0.784341	844.5	4.4	0.721466	773.9
4.6	1.06353	1039	4.6	1.34673	1407	4.6	1.26687	1298
4.8	1.78665	1703	4.8	2.16825	2197	4.8	2.0839	2019
5	2.81563	2622	5	3.29608	3183	5	3.23281	2958
5.2	4.20528	3752	5.2	4.78557	4372	5.2	4.78332	4082
5.4	5.99632	5086	5.4	6.66989	5754	5.4	6.78467	5392
5.6	8.23587	6608	5.6	8.99621	7315	5.6	9.28549	6871
5.8	10.9896	8323	5.8	11.8363	8861	5.8	12.3534	8346
6	14.3218	9956	6	15.2497	10750	6	16.036	10120
6.2	18.2788	11970	6.2	19.3227	12820	6.2	20.4278	12060
6.4	22.9695	14160	6.4	24.1392	15070	6.4	25.5933	14170
6.6	28.4571	16540	6.6	29.7278	17530	6.6	31.6085	16460
6.8	34.8764	19100	6.8	36.3137	20180	6.8	38.609	18960
7	42.2765	21870	7	43.9077	23070	7	46.6944	21660
7.2	50.7842	24870	7.2	52.641	26400	7.2	55.9587	24850
7.4	60.5321	28040	7.4	62.6805	29780	7.4	66.5514	28070

## Sheet: 2d
A		B		C
time	Lum ratio	time	Lum ratio	time	Lum ratio
0	1	0	1	0	1
0.028364	0.999435	0.012153	1.00094	0.010972	1.00076
0.045069	0.999623	0.020586	1.00094	0.022222	1.00076
0.128433	1	0.037708	0.999142	0.038958	0.998861
0.211806	1	0.054405	0.997796	0.055694	0.998861
0.711836	0.996985	0.071111	0.997359	0.072431	0.998671
1.71188	0.995478	0.087808	0.997779	0.089167	0.998291
2.71191	0.990955	0.254514	0.997493	0.255903	0.99943
3.71194	0.988129	0.421211	0.993203	0.422639	0.998671
4.71197	0.98681	0.587917	0.995979	0.589375	0.998291
5.71201	0.986433	0.754614	0.995373	0.756111	0.995253
6.71204	0.984172	0.921319	0.994196	0.922847	0.996012
7.71208	0.982099	1.08802	0.992665	1.08958	0.994303
8.71211	0.979084	1.58806	0.992076	1.58965	0.990885
9.71215	0.978707	2.08809	0.987802	2.08972	0.987467
10.7122	0.976258	2.58812	0.986204	2.58979	0.985188
11.7122	0.976258	3.08815	0.984538	3.08986	0.984239
12.7123	0.972866	3.58819	0.983781	3.58993	0.982909
13.7123	0.973243	4.08823	0.981611	4.09	0.979681
14.7124	0.97117	4.58826	0.979827	4.59007	0.980061
15.7124	0.971359	5.08829	0.978397	5.09014	0.979301
16.7124	0.968721	5.58833	0.97801	5.59021	0.977022
17.7125	0.967402	6.08836	0.974797	6.09028	0.976453
18.7158	0.965894	6.5884	0.975705	6.59035	0.975503
19.7159	0.964764	7.08843	0.97335	7.09042	0.976453
20.7159	0.963633	7.58847	0.974544	7.59049	0.974174
21.7159	0.963633	8.0885	0.973114	8.09056	0.973794
22.716	0.96156	8.58854	0.969901	8.59062	0.973035
23.716	0.960053	9.08857	0.970843	9.09069	0.972275
24.716	0.95798	9.58861	0.968252	9.59076	0.971705
25.7161	0.958545	10.0886	0.968067	10.0908	0.970566
26.7161	0.957792	10.5887	0.96514	10.5909	0.969237
27.7161	0.954777	11.0887	0.96805	11.091	0.971136
28.7162	0.9544	12.0887	0.965459	12.091	0.968287
29.7162	0.9544	13.0888	0.962397	13.0911	0.965629
30.7162	0.953081	14.0888	0.962296	14.0912	0.966578
31.7163	0.952704	15.0889	0.961707	15.0913	0.96373
32.7163	0.951385	16.0889	0.959352	16.0913	0.964109
33.7163	0.95082	17.0889	0.958208	17.0914	0.96278
34.7164	0.946486	18.089	0.957535	18.0915	0.962021
35.7164	0.948182	19.0923	0.955516	19.0949	0.960501
36.7031	0.945732	20.0924	0.954927	20.0949	0.959742
37.7032	0.945544	21.0924	0.95417	21.095	0.958982
38.7032	0.946109	22.0924	0.953093	22.0951	0.958792
39.7032	0.943094	23.0925	0.952134	23.0951	0.956513
40.7033	0.943094	24.0925	0.949644	24.0952	0.955754
41.7033	0.941587	25.0925	0.950973	25.0953	0.954235
42.7033	0.940079	26.0926	0.948803	26.0953	0.954045
43.7034	0.939891	27.0926	0.946313	27.0954	0.950057
44.7034	0.938383	28.0926	0.947406	28.0955	0.948918
45.7034	0.93876	29.0927	0.946801	29.0956	0.947209
46.7035	0.937253	30.0927	0.943806	30.0956	0.945689
47.7035	0.937253	31.0927	0.943049	31.0957	0.945879
48.7035	0.93518	32.0928	0.943301	32.0958	0.94398
49.7036	0.933673	33.0928	0.941434	33.0958	0.94493
50.7036	0.934426	34.0928	0.94172	34.0959	0.94398
51.7036	0.933107	35.0929	0.941198	35.096	0.94379
52.7037	0.931034	36.0929	0.939583	36.096	0.9436
53.7037	0.931034	37.0963	0.940088	37.0994	0.943221
54.7071	0.929339	38.0963	0.936874	38.0995	0.943031
55.7071	0.928396	39.0964	0.936218	39.0996	0.941132
56.7072	0.928208	40.0964	0.935865	40.0997	0.941891
57.7072	0.928396	41.0964	0.936151	41.0997	0.939992
58.7072	0.928962	42.0965	0.933526	42.0998	0.938853
59.7073	0.928208	43.0965	0.934889	43.0999	0.939043
60.7073	0.927266	44.0965	0.932685	44.0999	0.936954
61.7073	0.924063	45.0966	0.93361	45.0833	0.936005
62.7074	0.92312	46.0966	0.932937	46.0834	0.939613
63.7074	0.92312	47.0966	0.931962	47.0835	0.937334
64.7074	0.922555	48.0967	0.928597	48.0835	0.933916
65.7075	0.921048	49.0967	0.929472	49.0836	0.933916
66.7075	0.919917	50.0967	0.929118	50.0837	0.933346
67.7075	0.919729	51.0968	0.928832	51.0838	0.936954
68.7076	0.917844	52.0968	0.927621	52.0838	0.931257
69.7076	0.917656	53.0968	0.928041	53.0839	0.930687
70.7076	0.917279	54.0969	0.92683	54.084	0.929738
71.7077	0.916714	55.0836	0.924996	55.0874	0.928978
72.7077	0.916525	56.0836	0.925703	56.0874	0.9267
73.7111	0.917091	57.0836	0.923617	57.0875	0.929168
74.7111	0.913887	58.0837	0.924189	58.0876	0.926889
75.7111	0.91351	59.0837	0.922372	59.0876	0.927269
76.7112	0.914264	60.0838	0.921463	60.0877	0.92575
77.7112	0.91351	61.0838	0.920807	61.0878	0.927269
78.7113	0.911626	62.0838	0.921766	62.0878	0.92575
79.7113	0.911626	63.0838	0.920588	63.0879	0.92651
80.7113	0.90993	64.0839	0.920773	64.088	0.924041
81.7113	0.909365	65.0839	0.91904	65.0881	0.924611
82.7114	0.908234	66.084	0.918771	66.0881	0.924801
83.7114	0.907669	67.084	0.918149	67.0882	0.923281
84.7115	0.907481	68.084	0.915154	68.0883	0.920623
85.7115	0.904277	69.0841	0.916382	69.0883	0.920243
86.7115	0.905973	70.0841	0.915457	70.0884	0.919294
87.7116	0.904654	71.0841	0.914666	71.0885	0.918724
88.7116	0.904466	72.0842	0.914918	72.0885	0.916825
89.7116	0.902581	73.0875	0.915305	73.0919	0.916635
90.7117	0.90277	74.0876	0.913875	74.092	0.915875
91.715	0.90277	75.0876	0.912613	75.0921	0.915496
92.7151	0.900886	76.0876	0.911722	76.0922	0.915496
93.7151	0.899567	77.0877	0.913068	77.0922	0.914356
94.7151	0.898624	78.0877	0.910679	78.0923	0.913407
95.7152	0.900697	79.0877	0.909383	79.0924	0.914356
96.7152	0.899378	80.0878	0.909164	80.0924	0.913787
97.7152	0.898436	81.0878	0.908895	81.0925	0.912457
98.7153	0.898624	82.0878	0.907869	82.0926	0.911508
99.7153	0.89561	83.0879	0.90659	83.0926	0.913597
100.715	0.896363	84.0879	0.905968	84.0927	0.912077
101.715	0.895233	85.0879	0.906641	85.0928	0.911888
102.715	0.891653	86.088	0.906018	86.0928	0.910938
103.715	0.892218	87.088	0.907448	87.0929	0.911698
104.715	0.889957	88.0881	0.90548	88.093	0.908659
105.716	0.892218	89.0881	0.905884	89.0931	0.911128
106.716	0.891276	90.0881	0.905126	90.0931	0.909039
107.716	0.892972	91.0915	0.904302	91.0965	0.90828
108.716	0.891087	92.0915	0.904336	92.0966	0.90676
109.702	0.88958	93.0916	0.903309	93.0967	0.906001
110.702	0.888638	94.0916	0.903831	94.0968	0.90676
111.702	0.88958	95.0916	0.902418	95.0969	0.905811
112.702	0.887695	96.0917	0.901728	96.0969	0.904292
113.702	0.889015	97.0917	0.902334	97.097	0.904671
114.703	0.887695	98.0917	0.900045	98.0971	0.904482
115.703	0.889015	99.0918	0.900382	99.0972	0.903532
116.703	0.887695	100.092	0.899675	100.097	0.904292
117.703	0.885811	101.092	0.899524	101.097	0.902773
118.703	0.886188	102.092	0.896512	102.097	0.903532
119.703	0.885246	103.092	0.896108	103.097	0.900874
120.703	0.886565	104.092	0.895923	104.097	0.901823
121.703	0.884304	105.092	0.897017	105.098	0.902013
122.703	0.883927	106.092	0.897623	106.098	0.903342
123.703	0.882796	107.092	0.895822	107.098	0.902393
124.703	0.881477	108.092	0.893635	108.098	0.900684
125.703	0.880535	109.092	0.894073	109.098	0.899544
126.703	0.880347	110.095	0.892205	110.085	0.898975
127.706	0.87997	111.096	0.8934	111.085	0.899164
128.706	0.878651	112.096	0.890607	112.085	0.896696
129.706	0.876955	113.096	0.89197	113.085	0.898595
130.706	0.877332	114.096	0.891128	114.085	0.899354
131.706	0.876767	115.096	0.890943	115.085	0.897645
132.706	0.875824	116.096	0.890674	116.085	0.896886
133.706	0.876578	117.096	0.890455	117.085	0.894987
134.707	0.875071	118.096	0.890237	118.085	0.896696
135.707	0.874129	119.096	0.889984	119.085	0.897835
136.707	0.872244	120.096	0.888487	120.085	0.895936
137.707	0.87149	121.096	0.889463	121.085	0.895367
138.723	0.871302	122.096	0.888302	122.085	0.893468
139.723	0.870548	123.096	0.886771	123.085	0.894417
140.723	0.868664	124.096	0.886872	124.086	0.892898
141.723	0.869418	125.096	0.886939	125.086	0.892328
142.723	0.87036	126.096	0.885492	126.086	0.891948
143.724	0.868852	127.096	0.885122	127.086	0.893088
144.724	0.86791	128.099	0.885139	128.089	0.892138
145.727	0.867722	129.1	0.885021	129.089	0.890239
146.727	0.868476	130.1	0.883928	130.089	0.892518
147.727	0.865649	131.1	0.883995	131.089	0.88929
148.727	0.866214	132.1	0.883692	132.089	0.88948
149.727	0.865838	133.1	0.881067	133.09	0.88929
150.727	0.865838	134.1	0.880748	134.09	0.890429
151.727	0.865272	135.1	0.882497	135.09	0.890239
152.727	0.863388	136.1	0.881656	136.09	0.88967
153.727	0.863576	137.1	0.881387	137.09	0.88872
154.727	0.862634	138.1	0.882262	138.09	0.88948
155.727	0.861504	139.1	0.880613	139.09	0.88853
156.727	0.860562	140.1	0.879738	140.107	0.88815
157.727	0.860373	141.1	0.87962	141.107	0.887391
158.727	0.860562	142.1	0.877753	142.107	0.886441
159.727	0.859996	143.083	0.878375	143.107	0.887011
160.727	0.859808	144.083	0.876676	144.107	0.886631
161.727	0.859619	145.083	0.876441	145.107	0.884922
162.727	0.858677	146.087	0.875986	146.11	0.882643
163.728	0.857923	147.087	0.875498	147.11	0.884542
164.731	0.856604	148.087	0.875734	148.111	0.883213
165.731	0.857358	149.087	0.875498	149.111	0.880934
166.731	0.857358	150.087	0.875835	150.111	0.883023
167.731	0.856604	151.087	0.873665	151.111	0.883973
168.731	0.856793	152.087	0.871848	152.111	0.883023
169.731	0.855851	153.087	0.872167	153.111	0.882074
170.731	0.855662	154.087	0.871982	154.111	0.882074
171.731	0.856039	155.087	0.871494	155.111	0.882074
172.731	0.856228	156.087	0.871898	156.111	0.881124
173.731	0.852836	157.087	0.871848	157.111	0.882453
174.731	0.854343	158.087	0.871074	158.111	0.882264
175.731	0.852836	159.087	0.870889	159.111	0.881124
176.731	0.853024	160.087	0.870199	160.111	0.882453
177.731	0.851705	161.087	0.870468	161.111	0.880555
178.731	0.852271	162.087	0.870434	162.112	0.881124
179.731	0.851517	163.087	0.869475	163.112	0.880744
180.731	0.850198	164.091	0.868516	164.115	0.879795
181.731	0.849821	165.091	0.868819	165.115	0.879415
182.718	0.849821	166.091	0.867271	166.115	0.880555
183.718	0.848502	167.091	0.866598	167.115	0.879605
184.718	0.846618	168.091	0.867053	168.115	0.878466
185.718	0.847937	169.091	0.868567	169.115	0.875997
186.718	0.847183	170.091	0.867709	170.115	0.874858
187.718	0.846618	171.091	0.865993	171.115	0.872579
188.718	0.845299	172.091	0.86675	172.116	0.873528
189.718	0.844733	173.091	0.865	173.116	0.873718
190.718	0.844922	174.091	0.865235	174.116	0.874668
191.719	0.84398	175.091	0.864916	175.116	0.873338
192.719	0.843226	176.091	0.864075	176.116	0.873148
193.719	0.840776	177.091	0.86468	177.116	0.874288
194.719	0.842661	178.091	0.865421	178.116	0.872579
195.719	0.841907	179.091	0.864832	179.116	0.87125
196.719	0.840776	180.091	0.862409	180.116	0.871439
197.719	0.838515	181.091	0.863603	181.116	0.871819
198.719	0.840776	182.095	0.862392	182.103	0.871439
199.719	0.841342	183.095	0.861652	183.103	0.8703
200.722	0.83908	184.095	0.861669	184.103	0.872009
201.722	0.83908	185.095	0.860878	185.103	0.87011
202.722	0.838515	186.095	0.861063	186.103	0.868781
203.722	0.838515	187.095	0.860323	187.103	0.86973
204.722	0.837196	188.095	0.861113	188.103	0.868591
205.722	0.837385	189.095	0.861097	189.103	0.868781
206.722	0.837196	190.095	0.859044	190.103	0.867831
207.722	0.836819	191.095	0.85933	191.104	0.866882
208.722	0.834935	192.095	0.85795	192.104	0.866882
209.722	0.834747	193.095	0.857277	193.104	0.864413
210.722	0.834181	194.095	0.857429	194.104	0.864983
211.723	0.83437	195.095	0.857311	195.104	0.865742
212.723	0.834181	196.095	0.856537	196.104	0.864223
213.723	0.834747	197.095	0.85652	197.104	0.863084
214.723	0.834181	198.095	0.853946	198.104	0.863274
215.723	0.833993	199.095	0.853963	199.104	0.860425
216.723	0.833428	200.095	0.854148	200.104	0.862324
217.723	0.833051	201.099	0.853845	201.108	0.863274
218.726	0.831355	202.099	0.854333	202.108	0.861755
219.726	0.830036	203.099	0.853122	203.108	0.862704
220.726	0.831166	204.099	0.85186	204.108	0.860995
221.726	0.829659	205.099	0.851658	205.108	0.860046
222.726	0.829659	206.099	0.85149	206.108	0.860995
223.726	0.828717	207.099	0.850581	207.108	0.860425
224.726	0.829659	208.099	0.851288	208.108	0.859476
225.726	0.827398	209.099	0.852264	209.108	0.859856
226.726	0.826267	210.099	0.850278	210.108	0.859476
227.726	0.825702	211.099	0.850278	211.108	0.860615
228.726	0.825513	212.099	0.850127	212.108	0.857767
229.726	0.825513	213.099	0.850346	213.108	0.857957
230.727	0.825137	214.099	0.849252	214.108	0.860046
231.727	0.822875	215.099	0.848916	215.109	0.858716
232.727	0.823064	216.099	0.847738	216.109	0.857767
233.727	0.823441	217.099	0.846644	217.109	0.856817
234.727	0.823818	218.099	0.847839	218.109	0.856438
235.727	0.823252	219.086	0.846779	219.112	0.856058
236.73	0.821745	220.086	0.845618	220.112	0.854539
237.73	0.823064	221.086	0.844558	221.112	0.854918
238.73	0.821368	222.086	0.845618	222.112	0.855298
239.73	0.821556	223.086	0.844609	223.112	0.853399
240.73	0.82118	224.086	0.843767	224.113	0.854539
241.73	0.821368	225.086	0.844693	225.113	0.853019
242.73	0.820991	226.086	0.84476	226.113	0.852829
243.73	0.820614	227.086	0.843902	227.113	0.85226
244.73	0.820237	228.086	0.845113	228.113	0.85169
245.73	0.821368	229.086	0.843582	229.113	0.85264
246.73	0.821368	230.086	0.842993	230.113	0.853019
247.73	0.820237	231.086	0.842606	231.113	0.85245
248.73	0.818542	232.086	0.84439	232.113	0.853399
249.731	0.817599	233.086	0.842438	233.113	0.850551
250.731	0.816657	234.086	0.843279	234.113	0.850361
251.731	0.815527	235.087	0.842236	235.113	0.850551
252.731	0.814961	236.087	0.840453	236.113	0.848082
253.731	0.816092	237.09	0.842102	237.1	0.849032
254.731	0.814396	238.09	0.842287	238.1	0.85112
255.717	0.816469	239.09	0.840234	239.1	0.848842
256.717	0.816657	240.09	0.839393	240.1	0.848652
257.717	0.81628	241.09	0.838434	241.1	0.846563
258.717	0.814585	242.09	0.839056	242.1	0.850361
259.718	0.814961	243.09	0.838131	243.1	0.849221
260.718	0.814961	244.09	0.839073	244.101	0.848082
261.718	0.812889	245.09	0.839763	245.101	0.846563
262.718	0.813265	246.09	0.839258	246.101	0.846943
263.718	0.814961	247.09	0.83941	247.101	0.846373
264.718	0.813642	248.09	0.838956	248.101	0.846373
265.718	0.813831	249.09	0.838585	249.101	0.847322
266.718	0.812512	250.09	0.836432	250.101	0.847512
267.718	0.813077	251.09	0.837811	251.101	0.846373
268.718	0.811758	252.09	0.837155	252.101	0.848652
269.718	0.81157	253.09	0.835624	253.101	0.845803
270.718	0.810251	254.091	0.835961	254.101	0.846563
271.718	0.811004	255.094	0.835591	255.105	0.846373
272.718	0.810251	256.094	0.835305	256.105	0.845993
273.721	0.809874	257.094	0.835372	257.105	0.845044
274.721	0.809685	258.094	0.835725	258.105	0.845613
275.721	0.808366	259.094	0.834716	259.105	0.844474
276.721	0.807613	260.094	0.833875	260.105	0.844094
277.722	0.80667	261.094	0.832461	261.105	0.842955
278.722	0.806859	262.094	0.834211	262.105	0.842955
279.722	0.807989	263.094	0.833185	263.105	0.842955
280.722	0.806482	264.094	0.831923	264.105	0.841246
281.722	0.806482	265.094	0.833622	265.105	0.840676
282.722	0.805163	266.094	0.83194	266.105	0.841436
283.722	0.805917	267.094	0.830341	267.105	0.840106
284.722	0.804409	268.094	0.830039	268.106	0.840866
285.722	0.806294	269.094	0.82908	269.106	0.840296
286.722	0.805728	270.094	0.829315	270.106	0.840296
287.722	0.804032	271.094	0.828928	271.106	0.840486
288.722	0.804409	272.094	0.828407	272.106	0.842385
289.722	0.805351	273.098	0.827969	273.109	0.838967
290.722	0.804221	274.098	0.828827	274.109	0.839537
291.725	0.804975	275.098	0.827178	275.109	0.839347
292.726	0.802713	276.098	0.826539	276.109	0.839916
293.726	0.803656	277.098	0.8277	277.11	0.840106
294.726	0.803467	278.098	0.826606	278.11	0.839537
295.726	0.802337	279.098	0.826775	279.11	0.840296
296.726	0.801583	280.098	0.826539	280.11	0.841626
297.726	0.799133	281.098	0.827868	281.11	0.841626
298.726	0.798756	282.098	0.826623	282.11	0.841626
299.726	0.800075	283.098	0.827313	283.11	0.841626
300.726	0.799699	284.098	0.827296	284.11	0.841626
305.726	0.79706	285.098	0.827616	285.11	0.841626
310.729	0.796118	286.098	0.827044	286.11	0.841626
315.729	0.794046	287.098	0.825681	287.11	0.841626
320.729	0.791596	288.098	0.826236	288.11	0.841626
325.729	0.789335	289.098	0.825159	289.11	0.841626
330.733	0.786885	290.098	0.825294	290.11	0.841626
335.733	0.785189	291.099	0.821138	291.11	0.841626
		292.085	0.821677	292.114	0.841626
		293.085	0.820465	293.114	0.841626
		294.085	0.822047	294.114	0.841626
		295.085	0.820634	295.114	0.841626
		296.085	0.822249	296.114	0.841626
		297.085	0.820718	297.114	0.841626
		298.085	0.820667	298.114	0.841626
		299.085	0.819473	299.114	0.841626
		300.085	0.819456	300.114	0.841626
		301.086	0.819877	301.115	0.841626
		302.086	0.819927	302.115	0.841626
		303.086	0.819473	303.115	0.841626
		304.086	0.81991	304.115	0.841626
		305.086	0.81922	305.115	0.841626
		306.086	0.819759	306.115	0.841626
		307.086	0.820028	307.115	0.841626
		308.086	0.820297	308.115	0.841626
		309.086	0.820112	309.115	0.831181
		310.089	0.820045	310.102	0.8327
		311.089	0.81816	311.102	0.829662
		312.089	0.818177	312.102	0.831371
		313.089	0.816764	313.102	0.828523
		314.089	0.816108	314.103	0.827763
		315.089	0.816697	315.103	0.827193
		316.089	0.815788	316.103	0.829092
		317.089	0.815872	317.103	0.827383
		318.089	0.814762	318.103	0.826814
		319.089	0.815132	319.103	0.827193
		320.09	0.81382	320.103	0.827383
		321.09	0.814072	321.103	0.825294
		322.09	0.812844	322.103	0.825484
		323.09	0.811666	323.103	0.825864
		324.09	0.812019	324.103	0.826814
		325.09	0.815317	325.103	0.825484
		326.09	0.812911	326.103	0.823775
		327.09	0.812238	327.103	0.825674
		328.093	0.812104	328.107	0.825864
		329.093	0.81276	329.107	0.823965
		330.093	0.812406	330.107	0.823205
		331.093	0.812205	331.107	0.823775
		332.093	0.811481	332.107	0.823585
		333.093	0.81133	333.107	0.823965
		334.11	0.81133	334.107	0.823585
		335.11	0.810371	335.107	0.824155
		336.11	0.810623	336.107	0.822256
		337.11	0.806854	337.107	0.821306
		338.11	0.80672	338.108	0.821306
		339.11	0.807224	339.108	0.821306
		340.11	0.807073	340.108	0.819218
		341.11	0.805643	341.108	0.819597
		342.11	0.807578	342.108	0.818648
		343.11	0.807527	343.108	0.819218
		344.11	0.809428	344.108	0.819218
		345.11	0.807611	345.108	0.820167
		346.114	0.807965	346.111	0.820167
		347.114	0.807477	347.111	0.818648
		348.114	0.805794	348.112	0.820357
		349.114	0.80608	349.112	0.821306
		350.114	0.807056	350.112	0.819028
		351.114	0.805895	351.112	0.819597
		352.114	0.805407	352.112	0.819977
		353.114	0.806181	353.112	0.819977
		354.114	0.806854	354.112	0.819028
		355.114	0.806585	355.112	0.817888
		356.114	0.805542	356.112	0.816749
		357.114	0.804499	357.112	0.81504
		358.114	0.805323	358.112	0.816939
		359.114	0.804903	359.112	0.816369
		360.114	0.802867	360.112	0.81485
		361.114	0.803994	361.112	0.817319
		362.114	0.804061	362.113	0.81542
		363.114	0.802026	363.113	0.81447
		364.101	0.803018	364.116	0.813521
		365.101	0.80068	365.116	0.8139
		366.101	0.800831	366.116	0.813331
		367.101	0.800427	367.116	0.813521
		368.101	0.801117	368.116	0.813331
		369.101	0.800293	369.116	0.811432
		370.101	0.800192	370.116	0.811812
		371.101	0.798728	371.116	0.810862
		372.101	0.800545	372.117	0.812761
		373.101	0.799704	373.117	0.811812
		374.101	0.799838	374.117	0.812381
		375.101	0.798072	375.117	0.810482
		376.101	0.799098	376.117	0.811622
		377.101	0.798879	377.117	0.811812
		378.102	0.798459	378.117	0.811242
		379.102	0.797416	379.117	0.811432
		380.102	0.797735	380.117	0.8139
		381.102	0.797264	381.117	0.810482
		382.102	0.798139	382.117	0.810103
		383.105	0.796272	383.121	0.811242
		384.105	0.794421	384.121	0.810672
		385.105	0.795447	385.121	0.811052
		386.105	0.796575	386.121	0.808014
		387.105	0.795515	387.121	0.808393
		388.105	0.794757	388.121	0.809723
		389.105	0.794539	389.121	0.808583
		390.105	0.795565	390.121	0.808393
		391.105	0.793967	391.121	0.808014
		392.105	0.794	392.121	0.807444
		393.105	0.794236	393.121	0.810103
		394.105	0.794135	394.121	0.807064
		395.105	0.793866	395.121	0.807064
		396.105	0.793025	396.122	0.805545
		397.106	0.792116	397.122	0.806684
		398.106	0.792133	398.122	0.805545
		399.106	0.791864	399.122	0.806115
		400.106	0.791308	400.122	0.805735
		401.109	0.791645	401.125	0.806115
		402.109	0.790753	402.125	0.804026
		403.109	0.791157	403.125	0.805355
		404.109	0.791123	404.125	0.804216
		405.109	0.790366	405.125	0.804406
		406.109	0.790131	406.126	0.802317
		407.109	0.792099	407.126	0.802507
		408.109	0.790282	408.126	0.802886
		409.109	0.788717	409.126	0.802317
		410.109	0.790383	410.126	0.801747
		411.109	0.789693	411.126	0.801747
		412.109	0.788717	412.126	0.801747
		413.109	0.78865	413.126	0.800798
		414.109	0.78828	414.126	0.799848
		415.109	0.787843	415.126	0.800608
		416.11	0.789121	416.126	0.801937
		417.11	0.788802	417.126	0.801367
		418.11	0.787658	418.126	0.802127
		419.113	0.786934	419.13	0.800228
		420.113	0.787977	420.13	0.800228
		421.113	0.787826	421.13	0.800418
		422.113	0.787136	422.13	0.798899
		423.113	0.785605	423.13	0.798899
		424.113	0.786227	424.13	0.800798
		425.113	0.78584	425.13	0.799278
		426.113	0.785117	426.13	0.799278
		427.113	0.784696	427.13	0.798139
		428.113	0.786614	428.13	0.798139
		429.113	0.78542	429.13	0.797759
		430.113	0.783805	430.131	0.797759
		431.113	0.782829	431.131	0.798139
		432.113	0.783737	432.131	0.797569
		433.113	0.78399	433.131	0.797
		434.113	0.784764	434.131	0.797
		435.114	0.783367	435.131	0.797
		436.114	0.782274	436.131	0.797569
		437.1	0.784444	437.118	0.797
		438.1	0.783149	438.118	0.79605
		439.1	0.783805	439.118	0.79567
		440.1	0.781533	440.118	0.797
		441.1	0.782661	441.118	0.798709
		442.1	0.783031	442.118	0.79586
		443.1	0.782913	443.118	0.79643
		444.1	0.781819	444.118	0.795101
		445.101	0.780238	445.118	0.794721
		446.101	0.782105	446.118	0.794151
		447.101	0.781146	447.118	0.795101
		448.101	0.781382	448.118	0.794151
		449.101	0.780255	449.119	0.795101
		450.101	0.78155	450.119	0.79643
		451.101	0.781618	451.119	0.795291
		452.101	0.781517	452.119	0.793961
		453.101	0.781668	453.119	0.793581
		454.101	0.780877	454.119	0.793012
		455.113	0.779413	455.122	0.794151
				456.122	0.793012
				457.122	0.792822
				458.123	0.792442
				459.123	0.793581
				460.123	0.792252
				461.123	0.792062
				462.123	0.791493
				463.123	0.791113
				464.123	0.791113
				465.123	0.791872
				466.123	0.791493
				467.123	0.790923
				468.123	0.790733
				469.123	0.790163
				470.123	0.789214
				471.123	0.789784
				472.123	0.788644
				473.124	0.789024
				474.127	0.789973
				475.127	0.789404
				476.127	0.790163
				477.127	0.789404
				478.127	0.789214
				479.127	0.788644
				480.127	0.788074
				481.127	0.788074
				482.127	0.786935
				483.128	0.784846
				484.128	0.785036
				485.128	0.784846
				486.128	0.785796
				487.128	0.785226
				488.128	0.785606
				489.128	0.784466
				490.128	0.786555
				491.128	0.784846
				492.132	0.785986
				493.132	0.785796
				494.132	0.784656
				495.132	0.782567
				496.132	0.784846
				497.132	0.785416
				498.132	0.783517
				499.132	0.783707
				500.132	0.784276
				501.132	0.783707
				502.132	0.784466

## Sheet: 3a
D		E		F
wavelength	Intensity	wavelength	Intensity	wavelength	Intensity
380	0	380	0.000602281	380	0
381	0	381	0	381	0
382	0	382	0	382	0.000731863
383	0	383	2.32083e-05	383	0
384	0	384	0	384	0.000415923
385	0	385	0	385	0
386	0.000152671	386	0.000212573	386	0
387	8.75445e-05	387	0	387	0
388	0	388	0	388	0
389	0	389	0	389	0
390	0	390	0.000117696	390	0.000141929
391	0	391	0	391	0.000469764
392	0	392	9.76769e-05	392	2.74457e-05
393	0	393	8.84522e-05	393	0
394	0	394	0	394	0
395	0	395	0	395	0
396	0	396	0.000469239	396	0.000152637
397	0	397	7.87487e-05	397	0
398	0	398	0.000119461	398	0
399	0	399	0	399	0.000182387
400	0	400	3.91974e-05	400	0.000281997
401	0	401	0	401	0
402	0	402	0	402	0
403	0	403	0	403	0
404	0	404	7.86802e-05	404	0
405	0	405	0.000132238	405	0
406	0	406	0.000236085	406	0.00014183
407	0	407	0	407	0.000189533
408	1.40191e-05	408	0.000224118	408	0
409	0.000128197	409	0.00014019	409	0.000190071
410	0	410	0.000135613	410	0
411	0.000158982	411	1.38491e-05	411	0
412	9.883e-05	412	0.000461453	412	0.000433122
413	5.08577e-05	413	0.000174763	413	0
414	0.000316601	414	8.22992e-05	414	0
415	0.000215481	415	0.000262777	415	0.000312668
416	0.000670234	416	0.000206961	416	0
417	0.000341017	417	0.000105492	417	0
418	0	418	0	418	1.69407e-05
419	0	419	0.00023555	419	0.000308044
420	0.000146193	420	0.000519835	420	0.000170554
421	8.80088e-05	421	0.000353809	421	0.0002606
422	0.000399563	422	0.000499926	422	0.000597058
423	0.00012395	423	0.000601255	423	0.000566886
424	0.000319866	424	0.000142416	424	0.000212619
425	3.93316e-06	425	0.00049793	425	0.000468775
426	0.000369293	426	0.000356085	426	0
427	0.000524791	427	0.000249318	427	0.000196544
428	8.05905e-05	428	0.000463391	428	0.00045219
429	0.000283848	429	0.000435626	429	0.000599103
430	0.000260714	430	0.000211126	430	0.000934802
431	0.000331404	431	0.000623434	431	0.000217495
432	0.000679288	432	0.00080902	432	0.000358592
433	0.000415853	433	0.000941443	433	0.000899359
434	0.00119	434	0.00149	434	0.00122
435	0.00122	435	0.00133	435	0.00188
436	0.00116	436	0.00155	436	0.00126
437	0.00135	437	0.00218	437	0.00228
438	0.00148	438	0.00192	438	0.00211
439	0.0022	439	0.00218	439	0.00275
440	0.00252	440	0.00308	440	0.00339
441	0.0033	441	0.00383	441	0.00435
442	0.00334	442	0.00427	442	0.00422
443	0.00361	443	0.00485	443	0.00495
444	0.00447	444	0.00575	444	0.00587
445	0.00558	445	0.00649	445	0.00729
446	0.00591	446	0.00775	446	0.00846
447	0.00694	447	0.00879	447	0.00926
448	0.0083	448	0.00979	448	0.01069
449	0.00937	449	0.01048	449	0.01219
450	0.01104	450	0.01306	450	0.01397
451	0.01231	451	0.01464	451	0.01597
452	0.01381	452	0.01624	452	0.01764
453	0.01521	453	0.01854	453	0.01966
454	0.01651	454	0.01999	454	0.02304
455	0.01841	455	0.02258	455	0.02503
456	0.02076	456	0.02494	456	0.02761
457	0.02316	457	0.02755	457	0.03052
458	0.02529	458	0.0304	458	0.0336
459	0.0273	459	0.03314	459	0.03686
460	0.02979	460	0.03646	460	0.04057
461	0.03227	461	0.04003	461	0.04343
462	0.03532	462	0.04303	462	0.04683
463	0.03809	463	0.04633	463	0.05134
464	0.04075	464	0.05057	464	0.05525
465	0.04382	465	0.05421	465	0.0592
466	0.04682	466	0.05781	466	0.06298
467	0.04968	467	0.0612	467	0.06767
468	0.05246	468	0.06595	468	0.07125
469	0.05561	469	0.07002	469	0.07576
470	0.05912	470	0.07364	470	0.07992
471	0.06229	471	0.07766	471	0.08342
472	0.06525	472	0.08239	472	0.08805
473	0.0685	473	0.08613	473	0.0922
474	0.07114	474	0.09041	474	0.09667
475	0.07477	475	0.09411	475	0.10019
476	0.0771	476	0.09861	476	0.10434
477	0.07994	477	0.10203	477	0.10733
478	0.0832	478	0.10631	478	0.11183
479	0.0867	479	0.10986	479	0.11603
480	0.08922	480	0.11385	480	0.11961
481	0.09227	481	0.11676	481	0.12339
482	0.09543	482	0.1198	482	0.12668
483	0.09836	483	0.12351	483	0.12898
484	0.10176	484	0.12647	484	0.13198
485	0.10541	485	0.13013	485	0.13408
486	0.11062	486	0.13334	486	0.13799
487	0.11634	487	0.13708	487	0.14038
488	0.12385	488	0.14134	488	0.1428
489	0.13301	489	0.14529	489	0.14514
490	0.14314	490	0.15008	490	0.14795
491	0.15685	491	0.15601	491	0.15068
492	0.17385	492	0.16233	492	0.15388
493	0.19389	493	0.16996	493	0.15799
494	0.21954	494	0.18177	494	0.16326
495	0.24952	495	0.19446	495	0.16958
496	0.28385	496	0.20961	496	0.17662
497	0.32479	497	0.22856	497	0.185
498	0.37436	498	0.25148	498	0.19641
499	0.42628	499	0.27954	499	0.2107
500	0.48394	500	0.3123	500	0.22709
501	0.54648	501	0.35137	501	0.24682
502	0.60952	502	0.39523	502	0.27019
503	0.67795	503	0.44494	503	0.30069
504	0.74082	504	0.50015	504	0.33285
505	0.80007	505	0.55817	505	0.3702
506	0.85583	506	0.61785	506	0.41136
507	0.90663	507	0.68193	507	0.45894
508	0.94545	508	0.7433	508	0.50829
509	0.97517	509	0.80008	509	0.56091
510	0.99291	510	0.85495	510	0.61547
511	1	511	0.90099	511	0.67002
512	0.99538	512	0.94264	512	0.72379
513	0.98298	513	0.97211	513	0.77607
514	0.95984	514	0.99247	514	0.82761
515	0.929	515	1	515	0.87341
516	0.89326	516	0.99851	516	0.9087
517	0.84896	517	0.9844	517	0.94318
518	0.80305	518	0.96534	518	0.9688
519	0.75676	519	0.93644	519	0.9856
520	0.70802	520	0.90012	520	0.99599
521	0.65868	521	0.85773	521	1
522	0.61198	522	0.81597	522	0.99277
523	0.56889	523	0.77078	523	0.98305
524	0.5271	524	0.72568	524	0.96536
525	0.48848	525	0.68052	525	0.94321
526	0.45325	526	0.63591	526	0.91206
527	0.42202	527	0.59577	527	0.885
528	0.39425	528	0.55526	528	0.85074
529	0.36823	529	0.51895	529	0.81493
530	0.34548	530	0.48526	530	0.77968
531	0.32444	531	0.45423	531	0.74282
532	0.30607	532	0.42614	532	0.70536
533	0.29082	533	0.40012	533	0.66942
534	0.27573	534	0.37791	534	0.63568
535	0.26208	535	0.35568	535	0.60052
536	0.25059	536	0.33506	536	0.56821
537	0.23943	537	0.31824	537	0.53831
538	0.2292	538	0.30265	538	0.50925
539	0.22103	539	0.28856	539	0.4799
540	0.21192	540	0.27474	540	0.45309
541	0.20412	541	0.26352	541	0.42918
542	0.19703	542	0.25318	542	0.40645
543	0.18957	543	0.24342	543	0.38576
544	0.18262	544	0.23273	544	0.36628
545	0.17552	545	0.22385	545	0.34637
546	0.16945	546	0.21608	546	0.33033
547	0.16267	547	0.20911	547	0.31524
548	0.1561	548	0.2014	548	0.29966
549	0.1499	549	0.19362	549	0.287
550	0.14338	550	0.18727	550	0.27338
551	0.13752	551	0.18074	551	0.26164
552	0.1315	552	0.17404	552	0.25027
553	0.12553	553	0.16737	553	0.23896
554	0.12003	554	0.16079	554	0.22909
555	0.11418	555	0.15408	555	0.21977
556	0.10879	556	0.14817	556	0.2097
557	0.10348	557	0.14137	557	0.20141
558	0.09888	558	0.136	558	0.19392
559	0.09426	559	0.12971	559	0.1849
560	0.08927	560	0.12414	560	0.17647
561	0.08554	561	0.11861	561	0.16929
562	0.08128	562	0.11367	562	0.16213
563	0.0778	563	0.10857	563	0.15582
564	0.07366	564	0.10401	564	0.14873
565	0.07046	565	0.09873	565	0.14226
566	0.06754	566	0.0944	566	0.13602
567	0.06434	567	0.09026	567	0.12978
568	0.06109	568	0.08678	568	0.12396
569	0.05891	569	0.0829	569	0.1189
570	0.05657	570	0.07903	570	0.11311
571	0.05429	571	0.0757	571	0.10845
572	0.05201	572	0.07276	572	0.10395
573	0.05004	573	0.06983	573	0.09892
574	0.04777	574	0.06718	574	0.09459
575	0.04595	575	0.06457	575	0.08989
576	0.04434	576	0.06194	576	0.08669
577	0.04252	577	0.05947	577	0.08253
578	0.04095	578	0.05712	578	0.07865
579	0.03985	579	0.05482	579	0.07525
580	0.03848	580	0.05308	580	0.07231
581	0.03717	581	0.05111	581	0.06924
582	0.03548	582	0.04946	582	0.06588
583	0.03445	583	0.04757	583	0.06297
584	0.03324	584	0.04595	584	0.06065
585	0.0325	585	0.04486	585	0.05854
586	0.03128	586	0.04289	586	0.05582
587	0.03011	587	0.04145	587	0.05333
588	0.02912	588	0.04024	588	0.05112
589	0.02818	589	0.03887	589	0.04926
590	0.02742	590	0.03747	590	0.04683
591	0.02654	591	0.03647	591	0.04503
592	0.02539	592	0.03533	592	0.0431
593	0.02466	593	0.03392	593	0.04188
594	0.02378	594	0.03283	594	0.04006
595	0.02286	595	0.03216	595	0.03854
596	0.02249	596	0.03084	596	0.03746
597	0.02173	597	0.0297	597	0.03562
598	0.02111	598	0.02913	598	0.03451
599	0.02036	599	0.02831	599	0.03351
600	0.01969	600	0.02747	600	0.03212
601	0.01922	601	0.02655	601	0.03089
602	0.01856	602	0.02531	602	0.03
603	0.01761	603	0.02457	603	0.02852
604	0.0173	604	0.02409	604	0.02773
605	0.01692	605	0.0234	605	0.02662
606	0.01609	606	0.02265	606	0.02573
607	0.01584	607	0.02181	607	0.02498
608	0.01529	608	0.02143	608	0.02412
609	0.01487	609	0.02046	609	0.02334
610	0.01432	610	0.01983	610	0.0226
611	0.01385	611	0.01924	611	0.02141
612	0.01348	612	0.01876	612	0.02076
613	0.01299	613	0.01796	613	0.02034
614	0.01241	614	0.0176	614	0.01953
615	0.01206	615	0.01695	615	0.01912
616	0.01175	616	0.01626	616	0.0182
617	0.01129	617	0.01586	617	0.01744
618	0.01123	618	0.01567	618	0.01701
619	0.01072	619	0.01505	619	0.01665
620	0.01045	620	0.01463	620	0.01593
621	0.01015	621	0.01415	621	0.01549
622	0.00986	622	0.0137	622	0.0148
623	0.00952	623	0.01316	623	0.01455
624	0.00928	624	0.0131	624	0.01435
625	0.00871	625	0.01258	625	0.01347
626	0.00857	626	0.01227	626	0.01321
627	0.00856	627	0.01189	627	0.01271
628	0.00809	628	0.0116	628	0.01213
629	0.00796	629	0.01097	629	0.01186
630	0.00763	630	0.0109	630	0.01162
631	0.00734	631	0.01056	631	0.01144
632	0.00715	632	0.01021	632	0.01076
633	0.00706	633	0.00983	633	0.01043
634	0.0071	634	0.00962	634	0.01021
635	0.00678	635	0.00946	635	0.0099
636	0.00662	636	0.0091	636	0.00979
637	0.00625	637	0.00891	637	0.00944
638	0.00608	638	0.0088	638	0.00909
639	0.00597	639	0.00852	639	0.0088
640	0.00578	640	0.00821	640	0.00849
641	0.00559	641	0.00818	641	0.00799
642	0.00544	642	0.00789	642	0.00802
643	0.00537	643	0.00764	643	0.00777
644	0.00532	644	0.00729	644	0.00757
645	0.005	645	0.00739	645	0.00714
646	0.00483	646	0.00713	646	0.00718
647	0.00469	647	0.0069	647	0.00664
648	0.00471	648	0.00665	648	0.00668
649	0.00468	649	0.00636	649	0.00646
650	0.00446	650	0.00631	650	0.00643
651	0.00431	651	0.00608	651	0.0062
652	0.00403	652	0.00578	652	0.00582
653	0.00405	653	0.00564	653	0.00597
654	0.00406	654	0.00523	654	0.00569
655	0.0041	655	0.00527	655	0.00576
656	0.00364	656	0.0052	656	0.00525
657	0.00365	657	0.00533	657	0.00508
658	0.00347	658	0.0052	658	0.00499
659	0.00346	659	0.00497	659	0.00495
660	0.00347	660	0.00487	660	0.00473
661	0.00336	661	0.00449	661	0.00483
662	0.00335	662	0.00448	662	0.00491
663	0.00319	663	0.00468	663	0.00437
664	0.00311	664	0.00442	664	0.00426
665	0.00295	665	0.00418	665	0.00425
666	0.003	666	0.00417	666	0.00399
667	0.00259	667	0.004	667	0.00403
668	0.00262	668	0.0039	668	0.00391
669	0.00266	669	0.00391	669	0.00364
670	0.00252	670	0.00361	670	0.00354
671	0.00234	671	0.00365	671	0.00353
672	0.00249	672	0.00359	672	0.00347
673	0.00238	673	0.00347	673	0.00339
674	0.00238	674	0.00344	674	0.00336
675	0.00214	675	0.00347	675	0.00308
676	0.00244	676	0.0032	676	0.00321
677	0.00241	677	0.0033	677	0.00312
678	0.00204	678	0.0031	678	0.00284
679	0.00215	679	0.00294	679	0.00282
680	0.00198	680	0.0029	680	0.00299
681	0.0019	681	0.00302	681	0.00286
682	0.00206	682	0.00278	682	0.00305
683	0.00207	683	0.0028	683	0.0028
684	0.0019	684	0.00263	684	0.00266
685	0.00163	685	0.00246	685	0.00256
686	0.00176	686	0.00273	686	0.00245
687	0.00154	687	0.00251	687	0.00236
688	0.00168	688	0.00259	688	0.00243
689	0.00158	689	0.0025	689	0.00238
690	0.00163	690	0.00233	690	0.002
691	0.00128	691	0.00226	691	0.00184
692	0.00126	692	0.00202	692	0.00211
693	0.00129	693	0.0023	693	0.00196
694	0.00122	694	0.0024	694	0.00198
695	0.00137	695	0.00224	695	0.0019
696	0.00135	696	0.00208	696	0.00209
697	0.000984689	697	0.00179	697	0.00189
698	0.00091396	698	0.00211	698	0.00189
699	0.00121	699	0.00179	699	0.00163
700	0.000777826	700	0.00188	700	0.00158
701	0.000894466	701	0.00203	701	0.00162
702	0.00107	702	0.00188	702	0.00168
703	0.00117	703	0.00203	703	0.00183
704	0.000921514	704	0.0016	704	0.00169
705	0.000888934	705	0.00156	705	0.00144
706	0.00104	706	0.00155	706	0.0013
707	0.000588774	707	0.00116	707	0.00107
708	0.00091743	708	0.000991487	708	0.00144
709	0.000643668	709	0.000695094	709	0.00162
710	0.00101	710	0.0012	710	0.00118
711	0.000674638	711	0.000893163	711	0.001
712	0.00056529	712	0.00115	712	0.00115
713	0.000765122	713	0.00106	713	0.001
714	0.000593813	714	0.000933469	714	0.000431385
715	0.000696016	715	0.0014	715	0.00133
716	0.000550132	716	0.00103	716	0.00116
717	0.000578351	717	0.000677121	717	0.000647305
718	0.000754617	718	0.000902104	718	0.000544983
719	0.000731539	719	0.000856606	719	0.000670134
720	0.00105	720	0.000732714	720	0.000360572
721	0.000423875	721	0.000725555	721	0.000831913
722	0.00019923	722	0.000724457	722	0.000653578
723	0.000591674	723	0.000773223	723	0.000602631
724	0.000439909	724	0.000789806	724	0.00102
725	0.000710553	725	0.000634584	725	0.000593026
726	0.000530038	726	0.000535416	726	0.000482124
727	0.000198811	727	0.0006003	727	0.000563551
728	0.000473194	728	0.00079456	728	0.000289331
729	0.00026158	729	0.000360842	729	0.000520455
730	0.000223137	730	0.000708106	730	0.000956865
731	0.000145328	731	0.000482499	731	0.000690367
732	0.000273107	732	0.00104	732	0.000349898
733	0.000636948	733	0.000810204	733	0.000821597
734	0.000770555	734	0.000559414	734	0.000193733
735	0.000398335	735	0.000704477	735	0.000758148
736	4.72692e-05	736	0.000307216	736	0.00088532
737	0.000611874	737	0.000582025	737	0.000512284
738	0.000296487	738	0.000232335	738	0.000182409
739	0.000914435	739	0.000483579	739	0.000394802
740	0.00021029	740	0.000267952	740	0.000829843
741	0.000319819	741	0.000408155	741	6.45289e-05
742	0.000307498	742	0.000233597	742	0.000731839
743	0	743	0.000113561	743	0.000562614
744	0.000635785	744	0.000370238	744	0.0004521
745	0.000504271	745	0.000318319	745	0
746	0	746	0.000357598	746	1.01459e-05
747	0	747	0.000473223	747	0
748	0	748	0.000317058	748	0.000380403
749	0	749	0.00032101	749	0.000581804
750	0	750	0.000328592	750	0
751	0.000237753	751	0	751	0.00145
752	0.00012602	752	0	752	0.000308051
753	0.000617427	753	0.000228526	753	0.000286147
754	0.000178143	754	0	754	0.00020728
755	0	755	0.000589249	755	0.000423551
756	0	756	0	756	0.000596033
757	0	757	0.000201624	757	0.000128134
758	0	758	0.000384124	758	0.000128569
759	7.13524e-05	759	0.000520886	759	0.000224165
760	0.000640652	760	0.000481048	760	0.00030333
761	0.000335849	761	0.000533856	761	0.000128275
762	0	762	0.000603607	762	0.000324998
763	5.34175e-06	763	0.000153123	763	0.000251602
764	0	764	0.00031497	764	0.000454666
765	0	765	0.000735336	765	0.000180691
766	0.000678079	766	0.000723985	766	0
767	9.16007e-05	767	0.000478318	767	0
768	0	768	0	768	0
769	0.000186409	769	0	769	0
770	0.00015763	770	0	770	0.00044188
771	0.000186348	771	0	771	0.000649431
772	0.000529773	772	0	772	0.00115
773	0	773	0.000688575	773	0
774	0	774	1.9941e-05	774	0.000879715
775	0.000274022	775	0	775	0.000838961
776	0	776	0.000723602	776	0.000774192
777	0	777	0.00108	777	0.000399055
778	3.52116e-05	778	0	778	0.000740239
779	0	779	0	779	0
780	0	780	0	780	0

## Sheet: 3b
D		E		F
luminance	EQE	luminance	EQE	luminance	EQE
0.20454	36.5802	0.79649	28.341	0.37506	28.145
0.9333	27.9862	3.04297	27.5741	1.69659	27.2603
3.97777	26.1947	10.2265	27.6941	6.6036	25.5117
12.977	25.8371	27.7807	27.2142	21.1568	26.214
32.7373	25.4597	63.3898	26.9236	53.9062	25.8791
69.579	25.2298	126.838	26.8184	115.852	25.6207
131.448	25.1444	227.412	26.4985	220.035	25.4949
225.976	24.9398	376.477	26.1934	378.896	25.2779
362.608	24.7075	585.171	25.9506	604.263	25.0469
552.196	24.5378	853.367	25.5176	907.438	24.894
795.906	24.2394	1181.52	25.0481	1285.35	24.6153
1098.72	23.9221	1563.93	24.5676	1741.84	24.3244
1460.34	23.5966	1995.58	24.0879	2279.17	24.0262
1880.61	23.2748	2474.53	23.6179	2900.97	23.6787
2359.16	22.8952	3029.84	23.5157	3633.21	23.5728
2927.96	22.8836	3621.01	22.9838	4444.9	23.1463
3539.24	22.4092	4273.63	22.5027	5353.3	22.7369
4225.53	21.9667	4993.35	22.057	6368.31	22.3709
4987.95	21.5675	5782.76	21.6091	7487.75	21.8981
5826.65	21.1468	6649.23	21.2147	8723.95	21.5145
6751.94	20.744	7583	20.7122	10072.5	21.0542
7764.06	20.34	8608.19	20.3056	11541.8	20.6185
8869.04	19.9474	9710.42	19.8507	13144.2	20.2172
10062.9	19.5279	10895.8	19.3717	14862.7	19.7575
11356.4	19.1315	12183	18.9322	16727.5	19.316
12747.1	18.7081	13561.5	18.4774	18851.4	19.0925
14337.9	18.5038	15132.3	18.227	21026.7	18.6527
15967.6	18.098	16728.4	17.7679	23399	18.242
17720.9	17.6687	18447.4	17.3057	25920.8	17.8113
19611.2	17.2749	20319.7	16.8876	28666.2	17.4058
21665.2	16.9046	22272.2	16.4268	31795	17.0278
23987.1	16.5355	24450.5	16.0159	34987.3	16.6392
26351.5	16.1623	26895.8	15.6179	38451	16.2727
28904.8	15.7982	29382.5	15.2221	42194.4	15.914
31652.5	15.4456	32081.1	14.8378	46246.1	15.5662
34628	15.0963	34990.5	14.4616	50645.9	15.2364
37848.9	14.7619	38142.7	14.0984	55427.6	14.9174
41334.4	14.4294	41572.5	13.7509	60621.1	14.5998
45140.9	14.1131	45310.8	13.414	66266.4	14.302
49267.4	13.8019	49378.2	13.0878	72409.7	14.0136
53788.9	13.507	53824.3	12.7768	79759.8	13.9995
58726.7	13.2219	58704.2	12.4758	87081.4	13.6423
64701.6	13.127	64035.5	12.1864	95232.6	13.395
70658.3	12.8448	70497.8	12.1005	104043	13.1499
77218.6	12.5885	76975.6	11.8057	113553	12.9119
84471	12.3656	84099	11.5425	123792	12.6907
92351.2	12.1309	--	--	134631	12.4607

## Sheet: 3c
D			E			F
v	cd	lum	V	cd	lum	V	cd	lum
2.2	-1.283e-05	0.0351	2.2	1.013e-05	0.00498	2.2	5.9e-06	0.00452
2.4	1.54e-05	0.03965	2.4	-1.575e-06	0.00709	2.4	2.305e-05	0.01335
2.6	3.52e-05	0.06362	2.6	5.053e-05	0.03426	2.6	6.598e-05	0.07886
2.8	0.0002068	0.20454	2.8	0.0002252	0.18856	2.8	0.0004229	0.37506
3	0.00113	0.9333	3	0.0009218	0.79649	3	0.00189	1.69659
3.2	0.00505	3.97777	3.2	0.00353	3.04297	3.2	0.00774	6.6036
3.4	0.01662	12.977	3.4	0.01172	10.2265	3.4	0.02386	21.1568
3.6	0.04235	32.7373	3.6	0.0321	27.7807	3.6	0.06109	53.9062
3.8	0.09068	69.579	3.8	0.07364	63.3898	3.8	0.1318	115.852
4	0.1717	131.448	4	0.1476	126.838	4	0.2506	220.035
4.2	0.2977	225.976	4.2	0.2671	227.412	4.2	0.433	378.896
4.4	0.4824	362.608	4.4	0.4466	376.477	4.4	0.6944	604.263
4.6	0.7396	552.196	4.6	0.7002	585.171	4.6	1.046	907.438
4.8	1.081	795.906	4.8	1.038	853.367	4.8	1.495	1285.35
5	1.514	1098.72	5	1.465	1181.52	5	2.047	1741.84
5.2	2.043	1460.34	5.2	1.978	1563.93	5.2	2.708	2279.17
5.4	2.671	1880.61	5.4	2.576	1995.58	5.4	3.495	2900.97
5.6	3.412	2359.16	5.6	3.262	2474.53	5.6	4.419	3633.21
5.8	4.274	2927.96	5.8	4.045	3029.84	5.8	5.495	4444.9
6	5.27	3539.24	6	4.938	3621.01	6	6.735	5353.3
6.2	6.416	4225.53	6.2	5.953	4273.63	6.2	8.157	6368.31
6.4	7.726	4987.95	6.4	7.104	4993.35	6.4	9.776	7487.75
6.6	9.214	5826.65	6.6	8.406	5782.76	6.6	11.61	8723.95
6.8	10.9	6751.94	6.8	9.874	6649.23	6.8	13.69	10072.5
7	12.8	7764.06	7	11.53	7583	7	16.02	11541.8
7.2	14.93	8869.04	7.2	13.38	8608.19	7.2	18.64	13144.2
7.4	17.33	10062.9	7.4	15.46	9710.42	7.4	21.57	14862.7
7.6	20	11356.4	7.6	17.79	10895.8	7.6	24.84	16727.5
7.8	22.98	12747.1	7.8	20.38	12183	7.8	28.49	18851.4
8	26.3	14337.9	8	23.28	13561.5	8	32.55	21026.7
8.2	29.99	15967.6	8.2	26.51	15132.3	8.2	37.08	23399
8.4	34.09	17720.9	8.4	30.11	16728.4	8.4	42.1	25920.8
8.6	38.63	19611.2	8.6	34.12	18447.4	8.6	47.67	28666.2
8.8	43.67	21665.2	8.8	38.58	20319.7	8.8	53.89	31795
9	49.3	23987.1	9	43.54	22272.2	9	60.75	34987.3
9.2	55.48	26351.5	9.2	49.05	24450.5	9.2	68.35	38451
9.4	62.34	28904.8	9.4	55.22	26895.8	9.4	76.79	42194.4
9.6	69.95	31652.5	9.6	62	29382.5	9.6	86.16	46246.1
9.8	78.39	34628	9.8	69.56	32081.1	9.8	96.52	50645.9
10	87.75	37848.9	10	77.97	34990.5	10	108	55427.6
10.2	98.17	41334.4	10.2	87.33	38142.7	10.2	120.9	60621.1
10.4	109.8	45140.9	10.4	97.75	41572.5	10.4	135.1	66266.4
10.6	122.7	49267.4	10.6	109.4	45310.8	10.6	150.8	72409.7
10.8	137	53788.9	10.8	122.4	49378.2	10.8	168.3	79759.8
11	153	58726.7	11	136.9	53824.3	11	187.8	87081.4
11.2	170.9	64701.6	11.2	153.1	58704.2	11.2	209.3	95232.6
11.4	190.8	70658.3	11.4	171.3	64035.5	11.4	233.1	104043
11.6	212.9	77218.6	11.6	191.5	70497.8	11.6	259.3	113553
11.8	237.8	84471	11.8	214.3	76975.6	11.8	287.9	123792
12	265	92351.2	12	239.7	84099	12	319.1	134631

## Sheet: 3d
D		E		F
time	Lum ratio	time	Lum ratio	time	Lum ratio
0.00246	1	0.00249	1.01	0.00256	1.014
0.03451	1	0.15284	1.011	0.09255	1.018
0.21172	1.001	0.40127	1.011	0.18574	1.02
0.23695	1.001	0.46744	1.011	0.21251	1.02
0.26221	1.001	0.49382	1.012	0.24651	1.02
0.28744	1.001	0.5427	1.012	0.41185	1.022
0.3127	1.001	0.56383	1.012	0.46735	1.023
0.33792	1.001	0.58537	1.011	0.49769	1.023
0.42444	1.001	0.60698	1.012	0.53511	1.023
0.49133	1.001	0.62853	1.012	0.62191	1.024
0.55253	1.001	0.65832	1.011	0.71355	1.024
0.58319	1.001	0.7054	1.012	0.75697	1.025
0.60848	1.001	0.7267	1.012	0.79076	1.025
0.7422	1.001	0.74827	1.013	0.82446	1.025
0.77768	1.001	0.80696	1.012	0.85117	1.025
0.80294	1.00199	0.82806	1.012	0.87798	1.025
0.82817	1.00199	0.8676	1.012	0.93598	1.026
0.85337	1.001	0.8887	1.012	0.96432	1.026
0.87863	1.00199	0.91028	1.013	0.99117	1.026
0.98567	1.001	0.9319	1.012	1.02337	1.026
1.03046	1.00199	0.96174	1.012	1.25912	1.026
1.28097	1.00199	1.00869	1.012	1.43244	1.027
1.54769	1.00199	1.18643	1.012	1.64003	1.027
1.72319	1.00299	1.43037	1.013	1.81486	1.028
1.90542	1.00199	1.60883	1.013	1.99222	1.028
2.0766	1.00199	1.77986	1.013	2.17488	1.028
2.25784	1.00199	1.94999	1.013	2.44398	1.029
2.45511	1.00299	2.13134	1.013	2.65887	1.029
2.62543	1.00199	2.31177	1.014	2.83162	1.029
2.79546	1.00199	2.50237	1.014	3.01563	1.029
3.00464	1.00199	2.68331	1.014	3.20362	1.029
3.17624	1.00199	2.86305	1.014	3.39014	1.029
3.41844	1.00199	3.0328	1.014	3.56651	1.029
3.59513	1.00299	3.2111	1.015	3.75611	1.03
3.76556	1.00299	3.51104	1.015	3.93674	1.03
3.94373	1.00299	3.6903	1.015	4.1195	1.029
4.12737	1.00299	3.87394	1.015	4.33195	1.03
4.30856	1.00299	4.04666	1.015	4.52463	1.03
4.52858	1.00299	4.2266	1.015	4.70223	1.029
4.71222	1.00299	4.41045	1.016	4.88838	1.029
4.90511	1.00299	4.59712	1.015	5.07821	1.029
5.0809	1.00299	4.77586	1.015	5.25133	1.029
5.25718	1.00199	4.95479	1.015	5.44475	1.03
5.45054	1.00199	5.16868	1.016	5.62664	1.03
5.62442	1.00299	5.34412	1.016	5.79705	1.029
5.80797	1.00299	5.53103	1.016	5.96901	1.029
5.98985	1.00199	5.71515	1.016	6.13905	1.029
6.1639	1.00299	5.88649	1.016	6.31424	1.03
6.33721	1.00199	6.0629	1.016	6.49341	1.03
6.51116	1.00299	6.23629	1.016	6.70087	1.03
6.69395	1.00199	6.43434	1.016	6.88797	1.029
6.87193	1.00199	6.61399	1.016	7.06942	1.029
7.04594	1.00199	6.78557	1.016	7.23946	1.029
7.27731	1.00299	6.96205	1.016	7.58319	1.029
7.44802	1.00199	7.13315	1.016	7.76272	1.029
7.62356	1.00299	7.35069	1.017	7.96053	1.029
7.82356	1.00299	7.55034	1.016	8.13718	1.029
8.00704	1.00299	7.72225	1.016	8.31237	1.029
8.18481	1.00299	7.89424	1.017	8.55011	1.029
8.36961	1.00299	8.07512	1.016	8.73331	1.029
8.55504	1.00299	8.26307	1.017	8.92248	1.028
8.72913	1.00199	8.45862	1.017	9.10416	1.029
8.90002	1.00299	8.63286	1.017	9.27655	1.029
9.07858	1.00199	8.8039	1.017	9.50472	1.029
9.24837	1.00199	8.97373	1.016	9.76045	1.029
9.42684	1.00299	9.14868	1.017	9.93952	1.028
9.60553	1.00299	9.34473	1.017	10.1177	1.028
9.77492	1.00199	9.52286	1.016	10.2871	1.028
9.9631	1.00299	9.69514	1.017	10.4598	1.028
10.1376	1.00199	9.86647	1.017	10.6607	1.028
10.3199	1.00299	10.0578	1.017	10.8587	1.028
10.5198	1.00199	10.2959	1.017	11.037	1.027
10.7006	1.00199	10.4767	1.017	11.2367	1.028
10.8821	1.001	10.6738	1.017	11.4063	1.028
11.0577	1.00199	10.8473	1.016	11.5789	1.027
11.2302	1.00199	11.0242	1.016	11.8327	1.028
11.4297	1.00299	11.1952	1.016	12.0163	1.027
11.5993	1.00199	11.3667	1.016	12.2763	1.027
11.7735	1.00199	11.5418	1.016	12.6303	1.027
11.9784	1.00199	11.7128	1.017	12.8962	1.027
12.1555	1.001	11.8987	1.016	13.1621	1.027
12.4239	1.001	12.0769	1.016	13.4253	1.027
12.6786	1.001	12.3573	1.017	13.6821	1.027
12.9426	1.001	12.6174	1.017	13.9375	1.027
13.1957	1	12.8854	1.017	14.1995	1.026
13.4525	1.001	13.1418	1.017	14.4642	1.027
13.7084	1.001	13.3947	1.016	14.7192	1.026
13.9765	1	13.6501	1.016	14.9827	1.026
14.239	1	13.9185	1.016	15.25	1.026
14.5064	1.001	14.1721	1.016	15.5157	1.026
14.76	1	14.4337	1.016	15.782	1.026
15.0259	1.001	14.69	1.017	16.0798	1.025
15.285	1.001	14.9459	1.016	16.3464	1.026
15.5479	1.001	15.2051	1.016	16.6784	1.025
15.8124	1.001	15.4677	1.017	16.9359	1.025
16.066	1.001	15.7256	1.016	17.2006	1.025
16.3191	1	15.9897	1.017	17.4671	1.025
16.5836	1.001	16.245	1.016	17.7252	1.025
16.8683	1.001	16.574	1.016	17.9804	1.025
17.137	1.001	16.8363	1.016	18.2385	1.025
17.3941	1.001	17.1114	1.016	18.5095	1.024
17.6492	1.001	17.3674	1.016	18.7682	1.025
17.9251	1.001	17.6209	1.016	19.0212	1.025
18.1974	1.001	17.8792	1.016	19.2799	1.024
18.5535	1.001	18.1382	1.016	19.5432	1.024
18.8103	1.001	18.3992	1.016	19.7988	1.024
19.0888	1.001	18.6627	1.015	20.0799	1.024
19.3563	1	18.9167	1.016	20.3358	1.024
19.6163	1.001	19.1729	1.015	20.5914	1.024
19.8815	1.001	19.433	1.016	20.8497	1.024
20.1828	1.001	19.701	1.015	21.1175	1.023
20.436	1.001	19.9641	1.015	21.4101	1.023
20.7008	1.001	20.2187	1.016	21.6631	1.023
20.9609	1	20.5032	1.016	21.9222	1.023
21.222	1.001	20.8271	1.016	22.1955	1.023
21.4928	1	21.0864	1.016	22.4581	1.022
21.7544	1	21.3505	1.015	22.7226	1.023
22.018	1	21.6695	1.015	23.0845	1.023
22.272	1.001	21.9267	1.015	23.339	1.023
22.5337	1.001	22.1806	1.015	23.6026	1.022
22.8258	1	22.4619	1.014	23.8691	1.022
23.0814	1	22.7149	1.014	24.1698	1.022
23.3395	0.999	22.9827	1.014	24.4325	1.022
23.612	1	23.2505	1.014	24.7196	1.022
23.866	1	23.562	1.014	24.99	1.021
24.1218	1	23.829	1.014	25.2662	1.022
24.3811	1	24.1109	1.015	25.5248	1.021
24.6349	1	24.3699	1.014	25.79	1.021
24.8883	1	24.7017	1.014	26.1278	1.021
25.1419	1	24.9612	1.015	26.3963	1.021
25.4234	0.999	25.2258	1.014	26.6704	1.021
25.6776	0.999	25.4941	1.014	26.9344	1.021
25.9317	0.999	25.7525	1.014	27.191	1.021
26.1851	0.999	26.0071	1.014	27.4492	1.021
26.4464	0.999	26.2637	1.014	27.7091	1.021
26.7045	0.999	26.5227	1.014	27.9686	1.02
26.9581	0.999	26.7805	1.014	28.2442	1.02
27.2365	0.999	27.046	1.014	28.5055	1.02
27.4973	0.999	27.3021	1.014	28.7615	1.02
27.7553	0.99801	27.6038	1.014	29.0149	1.019
28.0375	0.999	27.8741	1.013	29.2775	1.02
28.2959	0.999	28.1387	1.013	29.5347	1.019
28.5496	0.999	28.3982	1.013	29.8032	1.02
28.8096	0.99801	28.6593	1.013	30.0696	1.02
29.0712	0.99801	28.9135	1.013	30.3319	1.019
29.3271	0.99801	29.1676	1.013	30.592	1.019
29.5944	0.99801	29.4266	1.013	30.8587	1.019
29.8534	0.99801	29.6856	1.013	31.2318	1.019
30.1208	0.999	29.9391	1.013	31.4968	1.019
30.3826	0.99801	30.2014	1.013	31.7699	1.019
30.6558	0.99801	30.4629	1.013	32.0344	1.018
30.9239	0.99801	30.8095	1.013	32.3052	1.018
31.1796	0.99801	31.0688	1.013	32.5616	1.018
31.4339	0.99701	31.3261	1.012	32.8175	1.018
31.7225	0.99701	31.5802	1.012	33.0727	1.018
31.9906	0.99602	31.835	1.013	33.3372	1.018
32.2486	0.99701	32.0924	1.012	33.5988	1.018
32.5164	0.99701	32.3461	1.012	33.8705	1.018
32.7753	0.99701	32.6032	1.012	34.1278	1.017
33.043	0.99602	32.8689	1.013	34.4006	1.018
33.3011	0.99801	33.1337	1.012	34.6696	1.017
33.5578	0.99701	33.3886	1.012	34.9321	1.017
33.8141	0.99602	33.6858	1.013	35.1944	1.017
34.07	0.99701	33.9537	1.012	35.4477	1.017
34.3483	0.99701	34.227	1.012	35.701	1.016
34.6059	0.99701	34.4807	1.011	35.958	1.017
34.8586	0.99701	34.7489	1.012	36.2151	1.017
35.1258	0.99602	35.0037	1.011	36.4815	1.017
35.3829	0.99701	35.2638	1.011	36.748	1.017
35.6493	0.99701	35.5283	1.011	37.0383	1.017
35.9119	0.99602	35.8183	1.011	37.3598	1.016
36.1736	0.99602	36.0949	1.011	37.6198	1.015
36.4531	0.99602	36.3618	1.01	37.8744	1.015
36.7071	0.99502	36.6181	1.01	38.1375	1.015
36.9618	0.99602	36.8768	1.011	38.4404	1.016
37.2301	0.99493	37.1425	1.011	38.6937	1.013
37.4917	0.99502	37.4177	1.011	38.9496	1.014
37.7949	0.99602	37.674	1.011	39.2041	1.014
38.0625	0.99473	38.0091	1.01	39.468	1.015
38.3262	0.99433	38.2708	1.01	39.7209	1.015
38.5888	0.99602	38.5438	1.01	39.9888	1.015
38.8437	0.99502	38.8015	1.011	40.2514	1.015
39.1113	0.99502	39.0599	1.01	40.5049	1.014
39.3924	0.99602	39.313	1.01	40.7577	1.014
39.6521	0.99403	39.5662	1.01	41.0236	1.014
39.9063	0.99383	39.8275	1.01	41.2849	1.014
40.1606	0.99423	40.1305	1.01	41.5473	1.014
40.4149	0.99502	40.3964	1.01	41.8216	1.014
40.6726	0.99473	40.6556	1.009	42.0818	1.014
40.9325	0.99493	40.9151	1.01	42.4459	1.014
41.2206	0.99493	41.1906	1.009	42.7203	1.014
41.4927	0.99502	41.447	1.009	42.9788	1.013
41.759	0.99483	41.7296	1.009	43.245	1.013
42.0177	0.99493	42.0247	1.009	43.5164	1.014
42.2844	0.99453	42.2907	1.009	43.7835	1.013
42.5513	0.99502	42.5498	1.009	44.0506	1.013
42.8754	0.99423	42.8181	1.01	44.3085	1.013
43.1294	0.99463	43.0967	1.01	44.5992	1.012
43.3964	0.99393	43.3543	1.009	44.8628	1.012
43.65	0.99373	43.6184	1.009	45.1158	1.011
44.1947	0.99413	43.9275	1.009	45.3784	1.012
44.4607	0.99403	44.1891	1.008	45.6388	1.012
44.7219	0.99383	44.4525	1.008	45.9012	1.012
44.978	0.99413	44.7074	1.008	46.1678	1.012
45.3188	0.99343	44.9724	1.009	46.4835	1.012
45.5769	0.99323	45.2383	1.008	46.752	1.011
45.8302	0.99343	45.4932	1.008	47.0177	1.011
46.0837	0.99333	45.7574	1.008	47.2766	1.011
46.3469	0.99383	46.0261	1.008	47.5395	1.012
46.622	0.99383	46.282	1.008	47.804	1.011
46.907	0.99303	46.5425	1.008	48.065	1.01
47.1598	0.99363	46.8072	1.008	48.3201	1.011
47.4284	0.99343	47.0662	1.008	48.5751	1.011
47.6941	0.99303	47.3241	1.009	48.8385	1.011
47.9473	0.99333	47.5833	1.008	49.0977	1.01
48.2006	0.99303	47.841	1.008	49.3538	1.01
48.4583	0.99303	48.1076	1.008	49.6091	1.01
48.7165	0.99303	48.3618	1.007	49.8883	1.01
48.9802	0.99244	48.6366	1.008	50.1486	1.01
49.2452	0.99244	48.9359	1.008	50.4177	1.01
49.5537	0.99244	49.313	1.008	50.6878	1.009
49.8068	0.99274	49.5664	1.007	50.9561	1.009
50.0645	0.99264	49.8199	1.008	51.2137	1.009
50.3382	0.99214	50.0825	1.007	51.484	1.01
50.6045	0.99234	50.3359	1.007	51.7434	1.01
50.8731	0.99234	50.6037	1.007	52.0113	1.01
51.1278	0.99194	50.8796	1.007	52.3207	1.009
51.4574	0.99184	51.1365	1.007	52.6069	1.009
51.716	0.99234	51.4012	1.007	52.8758	1.009
51.9861	0.99214	51.6859	1.007	53.1354	1.009
52.2692	0.99085	51.9528	1.006	53.4061	1.009
52.5416	0.99164	52.2177	1.007	53.6992	1.008
52.7948	0.99104	52.4818	1.006	53.9588	1.008
53.0505	0.99134	52.737	1.006	54.2173	1.008
53.3308	0.99154	52.9932	1.007	54.4937	1.008
53.5917	0.99154	53.249	1.006	54.7751	1.008
53.8614	0.99144	53.504	1.006	55.0364	1.007
54.1282	0.99104	53.7589	1.006	55.2918	1.008
54.3883	0.99104	54.0169	1.006	55.5673	1.008
54.6572	0.99104	54.2843	1.006	55.8473	1.008
54.9172	0.99095	54.5568	1.006	56.1152	1.008
55.1748	0.99025	54.8214	1.005	56.4019	1.008
55.433	0.99065	55.0974	1.006	56.6788	1.008
55.6914	0.99065	55.3634	1.006	56.9512	1.007
55.9591	0.99005	55.6277	1.005	57.2158	1.007
56.2261	0.99005	55.8847	1.005	57.4822	1.007
56.5131	0.99025	56.152	1.005	57.7419	1.007
56.7806	0.99015	56.4093	1.006	58.0011	1.006
57.0478	0.99015	56.6656	1.005	58.2606	1.006
57.3012	0.98985	56.9207	1.005	58.6088	1.007
57.5711	0.98995	57.1859	1.005	58.8706	1.006
57.8319	0.99005	57.4592	1.005	59.1275	1.006
58.0855	0.98905	57.7189	1.004	59.4414	1.006
58.3408	0.98945	57.9754	1.004	59.7293	1.006
58.6195	0.98985	58.2315	1.004	59.9862	1.005
58.8807	0.98945	58.5099	1.004	60.2533	1.005
59.1341	0.98915	58.7933	1.004	60.5142	1.006
59.3881	0.98955	59.0577	1.004	60.7742	1.005
59.6427	0.98945	59.3467	1.004	61.0401	1.005
59.9059	0.98896	59.6007	1.004	61.3073	1.005
60.177	0.98905	59.8654	1.004	61.6074	1.005
60.4416	0.98866	60.1288	1.004	61.8678	1.005
60.6992	0.98846	60.3834	1.004	62.1365	1.004
60.962	0.98766	61.1309	1.004	62.3982	1.004
61.2153	0.98856	61.4108	1.004	62.7259	1.005
61.4721	0.98756	61.7096	1.004	62.9828	1.005
61.745	0.98915	61.9642	1.003	63.2365	1.005
62.003	0.98806	62.2224	1.004	63.5508	1.004
62.2706	0.98806	62.512	1.003	63.804	1.004
62.5594	0.98876	62.7921	1.003	64.0687	1.004
62.8243	0.98766	63.1106	1.003	64.3411	1.004
63.0877	0.98786	63.4025	1.002	64.6034	1.004
63.3552	0.98816	63.6672	1.002	64.8714	1.004
64.1062	0.98776	63.9538	1.002	65.1315	1.003
64.3801	0.98796	64.2114	1.002	65.3925	1.003
64.6343	0.98766	64.6122	1.002	65.6618	1.004
64.89	0.98746	64.8763	1.001	65.9181	1.004
65.1471	0.98746	65.1328	1.002	66.172	1.003
65.421	0.98776	65.4501	1.002	66.4324	1.003
65.7064	0.98716	65.7107	1.001	66.6977	1.003
65.9719	0.98706	66.0033	1.001	66.9647	1.003
66.2919	0.98776	66.2875	1.002	67.2202	1.002
66.5547	0.98786	66.6465	1.002	67.4735	1.003
66.8127	0.98697	66.9002	1.001	67.7725	1.003
67.0689	0.98677	67.1665	1.001	68.0263	1.003
67.3278	0.98736	67.4569	1.002	68.2823	1.003
67.5948	0.98706	67.7155	1.001	68.6001	1.002
67.8558	0.98657	68.0191	1	68.8705	1.002
68.1216	0.98667	68.2758	1.001	69.1304	1.002
68.4064	0.98667	68.5303	1	69.3883	1.002
68.6647	0.98617	68.7956	0.9998	69.6515	1.001
68.9264	0.98647	69.0848	1	69.9156	1.001
69.1988	0.98647	69.3595	1.001	70.1692	1.002
69.4636	0.98627	69.7419	1.001	70.4221	1.001
69.7234	0.98617	70.0062	1	70.6879	1.001
69.9849	0.98597	70.3011	0.9998	70.9482	1.001
70.321	0.98647	70.5683	1	71.2081	1.001
70.5849	0.98567	70.8255	0.9998	71.4656	1.001
70.8385	0.98607	71.0957	0.9998	71.7566	1.001
71.1046	0.98537	71.4193	0.9994	72.0114	1.001
71.3727	0.98547	71.7241	0.9995	72.2794	1
71.6269	0.98517	71.9979	1	72.5364	1
71.8873	0.98458	72.2613	0.9994	72.8666	1.001
72.1507	0.98527	72.524	0.9999	73.131	1.001
72.4125	0.98537	72.8398	0.9995	73.3846	1
72.6766	0.98567	73.1118	0.9988	73.6824	0.9998
72.9476	0.98567	73.3669	0.9988	73.9627	1
73.2105	0.98517	73.6448	0.9998	74.2214	0.9999
73.4891	0.98507	73.9003	0.9999	74.4839	0.9999
73.7685	0.98507	74.1667	0.999	74.7421	0.9996
74.0291	0.98507	74.4536	0.9988	75.0085	0.9995
74.2834	0.98507	74.7961	0.9979	75.2683	0.9985
74.5495	0.98488	75.0568	0.9971	75.5232	0.9989
74.8157	0.98507	75.3197	0.9986	75.7865	0.9984
75.0847	0.98478	75.5859	0.9984	76.0498	0.9993
75.3572	0.98478	75.8494	0.9974	76.3127	0.9978
75.6153	0.98448	76.1089	0.9975	76.5689	0.9977
75.8926	0.98408	76.373	0.9976	76.8658	0.9988
76.1571	0.98448	76.626	0.9985	77.1199	0.999
76.4877	0.98398	76.8938	0.9971	77.3913	0.9988
76.7571	0.98408	77.1537	0.997	77.7218	0.9978
77.0104	0.98408	77.4112	0.9969	77.9829	0.9979
77.2685	0.98418	77.6977	0.9972	78.238	0.9979
77.5433	0.98338	77.9597	0.9974	78.4934	0.9974
77.7972	0.98358	78.2183	0.9971	78.7538	0.9979
78.061	0.98338	78.5016	0.997	79.024	0.9981
78.3185	0.98388	78.7609	0.9968	79.2922	0.9974
78.5719	0.98338	79.0245	0.9969	79.5507	0.997
78.8346	0.98428	79.2874	0.9967	79.8037	0.9971
79.1123	0.98308	79.5615	0.9965	80.0619	0.9972
79.3708	0.98299	79.9386	0.9964	80.3252	0.9966
79.6335	0.98328	80.2013	0.9961	80.5796	0.997
79.8905	0.98308	80.4644	0.9967	80.8364	0.9968
80.1498	0.98209	80.7173	0.9968	81.102	0.9968
80.4073	0.98299	81.0096	0.9965	81.3603	0.9967
80.6868	0.98289	81.2732	0.9959	81.6272	0.997
80.9454	0.98259	81.5542	0.9962	81.9668	0.9967
81.2148	0.98328	81.8173	0.9961	82.2409	0.9973
81.5179	0.98229	82.0769	0.9959	82.5057	0.9963
81.8018	0.98209	82.3399	0.9963	82.7751	0.9963
82.0636	0.98209	82.6365	0.9962	83.0415	0.9959
82.325	0.98169	82.9519	0.9958	83.299	0.9958
82.5951	0.98219	83.2097	0.996	83.5569	0.9957
82.8634	0.98229	83.476	0.9959	83.8208	0.996
83.1234	0.98209	83.7528	0.996	84.0848	0.9962
83.379	0.98129	84.0162	0.9956	84.343	0.9956
83.6838	0.98189	84.2738	0.9953	84.6059	0.9959
83.9533	0.98229	84.5486	0.9949	84.8596	0.9953
84.2194	0.98149	84.8585	0.9947	85.1253	0.9955
84.4932	0.98169	85.1262	0.9948	85.3929	0.9951
84.7765	0.981	85.397	0.9949	85.6566	0.9946
85.0348	0.98129	85.6596	0.995	85.9172	0.9957
85.2998	0.98119	85.9965	0.9944	86.1813	0.9947
85.5541	0.98129	86.2655	0.9937	86.4472	0.9947
85.8166	0.98129	86.5208	0.9943	86.7073	0.9943
86.0742	0.98129	86.7849	0.9944	86.9881	0.995
86.331	0.9808	87.0425	0.9947	87.2524	0.9943
86.5901	0.981	87.3115	0.9946	87.5194	0.9944
86.8481	0.9809	87.5684	0.9936	87.7868	0.9941
87.1173	0.981	87.8372	0.9942	88.0432	0.9942
87.3793	0.9804	88.1008	0.9949	88.3304	0.994
87.638	0.9804	88.3575	0.9932	88.5917	0.9934
87.9058	0.9803	88.6295	0.994	88.8753	0.9941
88.1744	0.981	88.9135	0.9945	89.1577	0.9939
88.4309	0.9806	89.1686	0.9938	89.4236	0.9934
88.689	0.9809	89.4309	0.9925	89.691	0.9938
88.9548	0.9803	89.6985	0.9943	89.953	0.993
89.2128	0.9804	89.9652	0.9947	90.2128	0.9928
89.4766	0.9797	90.2221	0.9936	90.4812	0.9929
89.7513	0.98	90.481	0.993	90.7422	0.9925
90.0289	0.9795	90.7401	0.9942	91.0742	0.9927
90.2904	0.9798	91.0027	0.9941	91.3271	0.9925
90.5597	0.9791	91.2595	0.9939	91.5913	0.9926
90.822	0.9797	91.6002	0.994	91.844	0.9925
91.0826	0.9796	91.866	0.994	92.0974	0.9918
91.3416	0.9796	92.1434	0.9939	92.3507	0.9922
91.5975	0.9791	92.3996	0.9935	92.6161	0.9917
91.8731	0.9796	92.663	0.9935	92.8909	0.9919
92.1382	0.9792	92.9204	0.9943	93.1533	0.9917
92.4265	0.9792	93.187	0.9937	93.4164	0.9916
92.7007	0.97881	93.4496	0.9936	93.6912	0.9913
92.9555	0.979	93.7174	0.9937	93.9549	0.9918
93.2183	0.9793	93.9817	0.9926	94.2188	0.9916
93.4743	0.97881	94.2479	0.9924	94.4755	0.9913
93.7277	0.979	94.5148	0.9922	94.7424	0.9911
93.9981	0.9794	94.7854	0.9933	95.0153	0.9911
94.2691	0.979	95.075	0.9924	95.2761	0.991
94.5344	0.97821	95.3313	0.9924	95.5295	0.9904
94.8075	0.97881	95.5844	0.9919	95.7854	0.9904
95.1032	0.97861	95.8663	0.9928	96.1188	0.99
95.3643	0.97851	96.1413	0.9924	96.3799	0.9902
95.6218	0.97851	96.4057	0.9917	96.6339	0.9907
95.8988	0.97891	96.7016	0.9922	96.8905	0.9898
96.1629	0.97771	96.9743	0.9924	97.1777	0.9899
96.4234	0.97791	97.2903	0.9909	97.4422	0.9905
96.6912	0.97811	97.5568	0.9912	97.7043	0.9897
96.9471	0.97791	98.9245	0.9912	97.9722	0.99
97.207	0.97751	99.1861	0.9911	98.2591	0.9894
97.4805	0.97811	99.4431	0.9909	98.521	0.9896
97.7544	0.97741	99.7159	0.9907	98.7918	0.9892
98.0444	0.97761	99.996	0.9902	99.0727	0.9893
98.3584	0.97761	100.266	0.9907	99.327	0.9898
98.6214	0.97761	100.526	0.9907	99.5891	0.9888
98.8933	0.97781	100.788	0.9908	99.8533	0.9895
99.163	0.97731	101.052	0.9911	100.121	0.9897
99.4208	0.97662	101.35	0.9903	100.379	0.989
99.6796	0.97731	101.615	0.9909	100.645	0.9891
99.9355	0.97672	101.977	0.9907	100.912	0.9887
100.195	0.97662	102.307	0.99	101.205	0.9892
100.489	0.97632	102.561	0.9901	101.474	0.989
100.754	0.97652	102.838	0.9894	101.74	0.9888
101.041	0.97632	103.091	0.99	102.001	0.9884
101.322	0.97642	103.386	0.9902	102.317	0.9881
101.586	0.97682	103.642	0.99	102.581	0.9883
101.862	0.97622	103.937	0.99	102.839	0.9883
102.134	0.97632	104.19	0.9899	103.121	0.9887
102.411	0.97602	104.451	0.9897	103.413	0.9892
102.665	0.97612	104.711	0.9903	103.678	0.9879
102.981	0.97622	105.066	0.9903	103.937	0.9879
103.26	0.97562	105.449	0.9897	104.241	0.9878
103.52	0.97532	105.715	0.9892	104.505	0.9881
103.782	0.97592	105.973	0.9887	104.763	0.9883
104.045	0.97532	106.226	0.9891	105.017	0.9881
104.308	0.97562	106.521	0.9893	105.367	0.9874
104.569	0.97592	106.789	0.9883	105.631	0.9865
104.83	0.97542	107.123	0.9891	105.884	0.9866
105.095	0.97552	107.53	0.9887	106.14	0.9866
105.349	0.97552	107.787	0.9873	106.405	0.987
105.613	0.97512	108.044	0.9882	106.67	0.9864
105.894	0.97502	108.299	0.9875	106.935	0.9868
106.23	0.97483	108.583	0.988	107.197	0.9864
106.49	0.97542	108.847	0.9887	107.45	0.9862
106.758	0.97542	109.165	0.988	107.708	0.9863
107.018	0.97473	109.514	0.9883	107.971	0.9861
107.279	0.97483	109.773	0.9877	108.273	0.9863
107.533	0.97443	110.036	0.9878	108.538	0.9853
107.787	0.97413	110.289	0.9871	108.801	0.9857
108.049	0.97463	110.548	0.9875	109.068	0.9856
108.317	0.97453	110.806	0.9874	109.366	0.9863
108.598	0.97473	111.088	0.9885	109.628	0.9851
108.879	0.97393	111.351	0.9882	109.889	0.9852
109.147	0.97353	111.625	0.9878	110.153	0.9848
109.449	0.97393	111.88	0.9873	110.428	0.9851
109.714	0.97234	112.224	0.9866	110.688	0.985
109.992	0.97423	112.57	0.9877	110.948	0.9849
110.315	0.97363	112.828	0.9869	111.227	0.9852
110.568	0.97204	113.083	0.9881	111.507	0.9848
110.822	0.97224	113.34	0.9871	111.767	0.9847
111.09	0.97224	113.658	0.9875	112.024	0.985
111.347	0.97234	113.92	0.9874	112.292	0.9842
111.608	0.97303	114.222	0.9869	112.557	0.9843
111.864	0.97303	114.48	0.987	112.822	0.9843
112.133	0.97313	114.749	0.9873	113.077	0.9843
112.387	0.97323	115.011	0.9865	113.364	0.9843
112.64	0.97254	115.291	0.9876	113.632	0.9844
112.905	0.97303	115.562	0.9877	113.896	0.984
113.163	0.97313	115.821	0.9861	114.155	0.9835
113.436	0.97274	116.082	0.9869	114.462	0.9836
113.696	0.97244	116.336	0.987	114.718	0.9837
113.966	0.97254	116.598	0.9861	114.993	0.9833
114.235	0.97264	116.868	0.986	115.273	0.9832
114.488	0.97194	117.137	0.987	115.54	0.9836
114.756	0.97194	117.393	0.9868	115.796	0.9836
115.023	0.97234	117.73	0.986	116.049	0.9831
115.284	0.97214	117.989	0.9856	116.315	0.9831
115.545	0.97144	118.248	0.9855	116.608	0.9829
115.811	0.97154	118.52	0.9861	116.881	0.9834
116.09	0.97224	118.81	0.9865	117.145	0.9832
116.355	0.97204	119.067	0.9862	117.417	0.9828
116.616	0.97154	119.41	0.9862	117.695	0.9827
116.9	0.97144	119.677	0.9856	117.958	0.9824
117.154	0.97124	119.933	0.9847	118.215	0.9825
117.431	0.97124	120.198	0.9854	118.492	0.9824
117.688	0.97144	120.458	0.9855	118.77	0.9821
117.949	0.97154	120.718	0.9851	119.025	0.9822
118.203	0.97144	120.972	0.9846	119.35	0.9819
118.491	0.97104	121.232	0.9851	119.623	0.9817
118.763	0.97134	121.489	0.9843	119.88	0.9814
119.033	0.97134	121.752	0.9846	120.136	0.9812
119.292	0.97104	122.023	0.9845	120.403	0.9808
119.572	0.97104	122.286	0.9847	120.665	0.9814
119.828	0.97104	122.585	0.9843	120.922	0.9813
120.081	0.97065	122.87	0.9846	121.18	0.9807
120.336	0.97124	123.136	0.9843	121.478	0.9813
120.589	0.97055	124.151	0.9831	121.74	0.9804
120.844	0.97095	125.163	0.9832	122.004	0.9806
121.103	0.97045	126.195	0.9827	122.258	0.9805
121.368	0.97095	127.207	0.9827	122.568	0.9808
121.632	0.97035	128.216	0.9817	122.835	0.9806
121.893	0.97035	129.223	0.9813	123.1	0.9795
122.167	0.97065	130.24	0.981	124.109	0.9793
122.422	0.97025	131.248	0.9796	125.123	0.9791
122.676	0.97075	132.261	0.9785	126.128	0.9789
122.931	0.97035	133.277	0.9791	127.131	0.9789
123.184	0.97025	134.29	0.9788	128.141	0.9786
124.215	0.96985	135.308	0.9789	129.149	0.9777
125.222	0.96886	136.319	0.9787	130.158	0.9776
126.228	0.96925	137.333	0.9778	131.161	0.9773
127.241	0.96876	138.359	0.979	132.164	0.9764
128.255	0.96806	139.368	0.9778	133.186	0.9761
129.267	0.96776	140.385	0.978	134.201	0.9762
130.284	0.96826	141.388	0.9776	135.214	0.9759
131.306	0.96766	142.392	0.9773	136.223	0.9758
132.315	0.96726	143.395	0.9768	137.227	0.9752
133.332	0.96617	144.398	0.9756	138.242	0.9743
134.34	0.96607	145.405	0.9757	139.254	0.9743
135.346	0.96587	146.411	0.9756	140.284	0.9738
136.354	0.96607	147.415	0.9759	141.291	0.9733
137.366	0.96547	148.424	0.9748	142.296	0.9731
138.389	0.96507	149.434	0.9752	143.31	0.9724
139.397	0.96458	150.459	0.9747	144.321	0.9716
140.41	0.96478	151.483	0.9741	145.333	0.9718
141.413	0.96348	152.501	0.9729	146.347	0.971
142.428	0.96299	153.513	0.9713	147.363	0.9708
143.439	0.96219	154.549	0.9723	148.369	0.9704
144.451	0.96299	155.562	0.9715	149.379	0.9699
145.462	0.96169	156.569	0.9719	150.395	0.9699
146.465	0.96119	157.573	0.9713	151.405	0.9696
147.475	0.96139	158.586	0.971	152.417	0.9688
148.486	0.96189	159.591	0.9711	153.433	0.9684
149.498	0.96149	160.612	0.9705	154.445	0.9685
150.525	0.96109	161.627	0.9699	155.449	0.968
151.552	0.9604	162.634	0.9693	156.461	0.9677
152.591	0.9607	163.653	0.9702	157.477	0.9676
153.598	0.959	164.67	0.9694	158.483	0.9669
154.631	0.9598	165.673	0.9699	159.49	0.9666
155.649	0.95891	166.685	0.9683	160.505	0.9664
156.665	0.9592	167.703	0.9685	161.521	0.9657
157.682	0.95811	168.714	0.9684	162.531	0.9655
158.712	0.95861	169.731	0.9672	163.553	0.9653
159.722	0.95662	170.74	0.9674	164.558	0.9648
160.742	0.95761	171.745	0.9677	165.562	0.9645
161.758	0.95672	172.771	0.9672	166.564	0.9634
162.774	0.95692	173.796	0.9653	167.567	0.9637
163.792	0.95662	174.84	0.966	168.574	0.9629
164.804	0.95662	175.899	0.9665	169.605	0.9628
165.825	0.95632	176.916	0.9647	170.611	0.9623
166.834	0.95572	177.928	0.965	171.619	0.9627
167.842	0.95502	178.963	0.9663	172.625	0.9616
168.851	0.95542	179.974	0.9649	173.644	0.9614
169.882	0.95552	180.99	0.965	174.668	0.9611
170.891	0.95512	182.003	0.9634	175.673	0.9613
171.896	0.95473	183.018	0.9643	176.684	0.9602
172.908	0.95423	184.032	0.9638	177.69	0.9606
173.923	0.95463	185.042	0.9634	178.701	0.9603
174.927	0.95453	186.061	0.9629	179.722	0.9596
175.943	0.95403	187.068	0.9636	180.73	0.9592
176.955	0.95383	188.081	0.9644	181.744	0.9591
177.958	0.95383	189.087	0.9631	182.753	0.9586
178.969	0.95274	190.106	0.9631	183.795	0.9575
179.976	0.95284	191.13	0.9631	184.836	0.9576
180.986	0.95303	192.143	0.9632	185.85	0.9565
182.01	0.95234	193.158	0.9622	186.888	0.957
183.025	0.95214	194.167	0.9622	187.898	0.9564
184.036	0.95214	195.173	0.9628	188.909	0.9555
185.051	0.95124	196.177	0.9633	189.914	0.9559
186.075	0.95134	197.182	0.9624	190.953	0.9549
187.09	0.95095	198.196	0.9621	191.965	0.9552
188.111	0.95095	199.2	0.9618	192.971	0.9542
189.151	0.94995	200.218	0.9606	193.989	0.9538
190.162	0.95015	201.228	0.9609	194.999	0.9532
191.169	0.94955	202.233	0.9603	196.005	0.9536
192.178	0.94955	203.247	0.9593	197.021	0.9534
193.221	0.94945	204.256	0.9588	198.039	0.9529
194.254	0.94905	205.264	0.9589	199.054	0.9522
195.288	0.94836	206.28	0.9585	200.063	0.9521
196.295	0.94826	207.293	0.958	201.067	0.9514
197.311	0.94826	208.31	0.9572	202.076	0.9506
198.332	0.94756	209.325	0.9582	203.085	0.9503
199.354	0.94706	210.364	0.9577	204.111	0.9499
200.4	0.94716	211.378	0.9585	205.123	0.9505
201.407	0.94637	212.488	0.959	206.139	0.949
202.434	0.94617	213.492	0.9573	207.152	0.949
203.473	0.94667	214.503	0.9578	208.167	0.9486
204.483	0.94607	215.533	0.9573	209.171	0.948
205.497	0.94527	216.538	0.9575	210.187	0.9481
206.506	0.94527	217.543	0.9574	211.195	0.9483
207.521	0.94488	218.547	0.9568	212.206	0.9471
208.531	0.94527	219.551	0.9567	213.233	0.9476
209.56	0.94478	220.569	0.9561	214.25	0.947
210.571	0.94378	221.581	0.9545	215.255	0.9466
211.579	0.94438	223.501	0.9554	216.279	0.9468
212.598	0.94368	224.533	0.9538	217.296	0.9463
213.612	0.94348	225.569	0.9526	218.304	0.9456
214.624	0.94299	226.605	0.9522	219.308	0.9456
215.628	0.94259	227.624	0.9517	220.33	0.9444
216.66	0.94259	228.632	0.9508	221.336	0.9443
217.672	0.94219	229.639	0.95	222.357	0.9441
218.684	0.94199	230.657	0.9509	223.373	0.9441
219.711	0.94109	231.682	0.9503	224.398	0.9431
220.745	0.9408	232.697	0.9509	225.414	0.9424
221.77	0.94129	233.707	0.9504	226.427	0.9428
222.794	0.9409	234.717	0.9515	227.431	0.9423
223.814	0.9404	235.724	0.9516	228.442	0.9424
224.826	0.9403	236.739	0.9514	229.45	0.9416
225.846	0.9396	237.753	0.9521	230.46	0.9417
226.859	0.9392	238.765	0.9512	231.479	0.9416
227.891	0.9392	239.773	0.9507	232.492	0.9411
228.928	0.93851	240.792	0.9507	233.513	0.9407

## Sheet: 4a
	G	H	I
wavelength	Intensity	Intensity	Intensity
380	0	0	0
381	0	0	0
382	0	0	0
383	0	0	0
384	0	0	0
385	4.80101e-05	0	0
386	0	0	0
387	0	6.24254e-05	0
388	0	0	0
389	0	0	0
390	4.48807e-05	0	0.000152462
391	0	0	0
392	0	0	0
393	0	0.000153488	0
394	0	0	0
395	0	0.000252025	0
396	0	0	0
397	0	0	0
398	0	0	0
399	0	0	0.000402967
400	0	0	0
401	0	0.000113434	0
402	0	0	0
403	0	3.9847e-05	0.00023437
404	0.000123373	0	0.000270144
405	0	0	0
406	0	0	0.000147633
407	0	2.37128e-05	0
408	0	0.000314906	0
409	0	0	0
410	0	0.000239503	0
411	0	0.000118835	0
412	5.19519e-06	0.000179235	0
413	0	0	0.00010332
414	0.000265217	0	0
415	0	0.000290093	0
416	0.000169851	0.000234923	0
417	0	0	0
418	0	0	0.000120042
419	0	0	1.39579e-05
420	0.000166478	0	5.56822e-05
421	2.12283e-05	3.88298e-05	0
422	0	0	0
423	6.77497e-05	6.98725e-06	0
424	0	0	0.000267989
425	7.01903e-05	0.000228815	0
426	0	0	8.20388e-06
427	0.000239139	0	0
428	0	0.00053192	0.000989866
429	0.000291405	0.000570709	7.44137e-05
430	0	0.00038106	5.98318e-05
431	0.000236921	0	0.000193983
432	0.000213273	0.00030622	0.000522382
433	0.0003067	0.000458317	0.000353727
434	0.000369662	0.000409596	0.000564947
435	0.000615271	0.000368375	0.000564806
436	0.000499095	0.000701631	0.000471068
437	0.00032743	0.00105	0.000125763
438	0.000730559	0.000674623	0.000893243
439	0.00103	0.00161	0.000405419
440	0.00095917	0.00163	0.0015
441	0.00156	0.00174	0.000897375
442	0.0017	0.00234	0.00192
443	0.0023	0.00251	0.0021
444	0.00282	0.0033	0.00227
445	0.00346	0.00333	0.00267
446	0.00384	0.004	0.00204
447	0.00449	0.00457	0.00405
448	0.00478	0.00494	0.00413
449	0.00541	0.00569	0.00441
450	0.00594	0.00628	0.00532
451	0.00691	0.00754	0.00599
452	0.00787	0.00855	0.00728
453	0.00853	0.00876	0.00789
454	0.00947	0.01011	0.00824
455	0.0105	0.01069	0.00871
456	0.0119	0.01211	0.01009
457	0.0129	0.01352	0.01134
458	0.0142	0.01504	0.01236
459	0.01524	0.01615	0.01348
460	0.0168	0.01753	0.01451
461	0.01798	0.01896	0.01575
462	0.0195	0.02029	0.01658
463	0.021	0.02213	0.0182
464	0.02188	0.02341	0.02001
465	0.02356	0.02501	0.02146
466	0.02534	0.02689	0.02287
467	0.02651	0.02791	0.02348
468	0.02852	0.02947	0.02542
469	0.0298	0.0316	0.02624
470	0.03158	0.03353	0.02778
471	0.03285	0.03434	0.02872
472	0.03441	0.03637	0.02978
473	0.03617	0.03786	0.03163
474	0.03726	0.03944	0.03264
475	0.03916	0.04073	0.03415
476	0.04045	0.04257	0.03557
477	0.04229	0.04407	0.03696
478	0.04363	0.04539	0.03861
479	0.04526	0.04684	0.03919
480	0.04638	0.0481	0.03982
481	0.0481	0.04948	0.04117
482	0.04989	0.05036	0.04197
483	0.05176	0.05196	0.04359
484	0.05398	0.05345	0.04402
485	0.05654	0.05498	0.04477
486	0.05985	0.05636	0.04635
487	0.06443	0.05815	0.04791
488	0.06897	0.06038	0.04825
489	0.076	0.06307	0.04938
490	0.08419	0.06536	0.05076
491	0.09514	0.06894	0.05219
492	0.10856	0.07342	0.05398
493	0.12537	0.07929	0.05618
494	0.14649	0.08631	0.05909
495	0.17165	0.0954	0.06274
496	0.20235	0.1073	0.06723
497	0.23912	0.12133	0.0736
498	0.28226	0.14016	0.08073
499	0.33242	0.16228	0.0907
500	0.38667	0.18992	0.10184
501	0.44573	0.22254	0.11744
502	0.50893	0.25977	0.13375
503	0.57693	0.30603	0.15582
504	0.64395	0.35736	0.18178
505	0.70994	0.41311	0.21124
506	0.77431	0.47464	0.24572
507	0.83547	0.54149	0.28611
508	0.88885	0.60773	0.3293
509	0.93064	0.67524	0.37657
510	0.96251	0.74083	0.42756
511	0.98811	0.80293	0.48229
512	0.99921	0.85993	0.54322
513	1	0.9086	0.60009
514	0.98864	0.94878	0.6594
515	0.96917	0.97786	0.71639
516	0.93928	0.99393	0.77079
517	0.90286	1	0.82359
518	0.862	0.99392	0.86926
519	0.81476	0.97792	0.90765
520	0.76666	0.95293	0.94122
521	0.71437	0.91959	0.96841
522	0.66656	0.88093	0.98689
523	0.61801	0.8383	0.99499
524	0.57186	0.79243	1
525	0.52722	0.74478	0.99541
526	0.48671	0.69649	0.9835
527	0.45	0.65029	0.97008
528	0.41527	0.60633	0.94815
529	0.38608	0.56412	0.9223
530	0.35799	0.5242	0.89378
531	0.33292	0.48638	0.86044
532	0.31201	0.45265	0.8267
533	0.29243	0.42177	0.79361
534	0.2748	0.39379	0.7558
535	0.25896	0.36718	0.71948
536	0.24591	0.34437	0.68421
537	0.23284	0.3223	0.64965
538	0.2227	0.3033	0.6143
539	0.21287	0.28565	0.58116
540	0.20275	0.2698	0.54836
541	0.19413	0.25503	0.51848
542	0.18701	0.24265	0.48952
543	0.17949	0.23068	0.4628
544	0.17184	0.21976	0.43835
545	0.16463	0.21007	0.41395
546	0.15786	0.20099	0.39119
547	0.15177	0.19322	0.37039
548	0.14528	0.18547	0.35102
549	0.13911	0.17789	0.33409
550	0.13281	0.17121	0.31479
551	0.12682	0.16403	0.29985
552	0.12097	0.15736	0.2852
553	0.11483	0.15099	0.27156
554	0.10923	0.1448	0.25805
555	0.10355	0.13822	0.24679
556	0.09821	0.13203	0.23473
557	0.0926	0.12649	0.22363
558	0.0879	0.12096	0.21314
559	0.08304	0.11526	0.20326
560	0.078	0.10851	0.19294
561	0.07394	0.1033	0.18381
562	0.07012	0.09754	0.17596
563	0.06615	0.09258	0.16831
564	0.0623	0.08838	0.16066
565	0.05895	0.08326	0.15316
566	0.05562	0.07879	0.1456
567	0.0527	0.07449	0.13897
568	0.04964	0.07104	0.13238
569	0.04701	0.06698	0.12661
570	0.04507	0.06312	0.11948
571	0.04258	0.05996	0.11404
572	0.04053	0.05713	0.1084
573	0.0384	0.05422	0.10292
574	0.03678	0.05142	0.098
575	0.03478	0.04847	0.09329
576	0.03341	0.046	0.08841
577	0.03199	0.04411	0.0842
578	0.03058	0.0419	0.07916
579	0.02927	0.04013	0.07591
580	0.02832	0.03791	0.07224
581	0.02683	0.03634	0.06863
582	0.02587	0.03456	0.06445
583	0.02498	0.03312	0.06169
584	0.02397	0.03136	0.05847
585	0.02307	0.03064	0.05579
586	0.02225	0.0291	0.0526
587	0.0212	0.02805	0.05025
588	0.0207	0.02707	0.04774
589	0.0199	0.02585	0.04556
590	0.01902	0.02482	0.04315
591	0.01836	0.02394	0.04104
592	0.01783	0.02307	0.03902
593	0.01704	0.02216	0.03709
594	0.01655	0.02143	0.03563
595	0.01597	0.02041	0.03444
596	0.01538	0.01988	0.03255
597	0.01495	0.01918	0.03098
598	0.01437	0.01838	0.02989
599	0.01377	0.0177	0.02828
600	0.01329	0.01705	0.02727
601	0.01302	0.01669	0.0255
602	0.01242	0.01598	0.02494
603	0.01197	0.01556	0.02384
604	0.01149	0.0151	0.02274
605	0.01117	0.01441	0.02176
606	0.01067	0.01412	0.02076
607	0.01037	0.01378	0.02026
608	0.01013	0.01319	0.0196
609	0.00972	0.01254	0.01853
610	0.00935	0.01223	0.01766
611	0.009	0.01192	0.01693
612	0.00864	0.01129	0.01648
613	0.00857	0.01105	0.01567
614	0.00825	0.01073	0.01504
615	0.00789	0.01037	0.01508
616	0.00756	0.00992	0.01424
617	0.00716	0.00967	0.01332
618	0.00688	0.00967	0.01283
619	0.00682	0.00896	0.01265
620	0.00675	0.00882	0.01184
621	0.00637	0.00852	0.01152
622	0.00619	0.00826	0.01129
623	0.00609	0.00805	0.01085
624	0.00572	0.00774	0.01044
625	0.00554	0.00744	0.00992
626	0.0054	0.00716	0.00943
627	0.00525	0.00692	0.00906
628	0.00508	0.00674	0.00885
629	0.00483	0.00656	0.00848
630	0.00464	0.00628	0.00833
631	0.00465	0.00619	0.00788
632	0.00428	0.00602	0.00763
633	0.00424	0.00565	0.00735
634	0.00405	0.0056	0.0071
635	0.00402	0.0053	0.00694
636	0.0039	0.00524	0.00677
637	0.00384	0.005	0.00603
638	0.0036	0.005	0.00588
639	0.00367	0.00476	0.00584
640	0.00344	0.00467	0.00576
641	0.00341	0.00469	0.00573
642	0.00331	0.00428	0.00513
643	0.00318	0.0044	0.00473
644	0.00319	0.00412	0.00494
645	0.00302	0.00395	0.0049
646	0.00302	0.004	0.0048
647	0.00291	0.00373	0.0045
648	0.00278	0.00385	0.00426
649	0.00279	0.00369	0.00422
650	0.00275	0.00362	0.00416
651	0.00255	0.00337	0.00393
652	0.00248	0.00324	0.0041
653	0.00243	0.0034	0.00358
654	0.00228	0.00326	0.00351
655	0.00228	0.00312	0.00361
656	0.0022	0.00278	0.00346
657	0.0021	0.00287	0.00305
658	0.00221	0.00282	0.00312
659	0.00216	0.00286	0.00289
660	0.00219	0.00286	0.0027
661	0.00197	0.0029	0.0029
662	0.00209	0.0027	0.00306
663	0.00175	0.00258	0.00271
664	0.0019	0.00256	0.0024
665	0.00192	0.00225	0.0028
666	0.00189	0.00247	0.00276
667	0.00169	0.00245	0.00232
668	0.00188	0.00248	0.00256
669	0.00176	0.00227	0.0021
670	0.00179	0.00226	0.00223
671	0.00155	0.00191	0.00206
672	0.00149	0.00207	0.00197
673	0.00146	0.00226	0.0016
674	0.00148	0.00219	0.0017
675	0.00135	0.00204	0.00169
676	0.00142	0.00211	0.00209
677	0.00127	0.00187	0.00208
678	0.00139	0.00175	0.0013
679	0.00127	0.00179	0.00144
680	0.00126	0.00165	0.00142
681	0.00138	0.00153	0.00145
682	0.00116	0.00176	0.000966998
683	0.00118	0.00153	0.00141
684	0.000978038	0.00133	0.00136
685	0.000984953	0.00172	0.00131
686	0.000919464	0.00187	0.00123
687	0.000823089	0.0014	0.00104
688	0.00112	0.00128	0.000910795
689	0.000999241	0.00114	0.000793823
690	0.00103	0.00137	0.000805938
691	0.00103	0.00127	0.00113
692	0.00095986	0.00085416	0.000835461
693	0.000690463	0.00135	0.000588375
694	0.000843085	0.00122	0.0011
695	0.000713917	0.000959406	0.000693568
696	0.000702288	0.00103	0.000718042
697	0.000770431	0.00109	0.000881661
698	0.000728564	0.000927387	0.000750768
699	0.000718158	0.00101	0.000278887
700	0.000749555	0.000912871	0.000275217
701	0.00072759	0.000912857	0.000403437
702	0.000570544	0.000987276	0.000448935
703	0.000482098	0.000963805	0.000699659
704	0.000429576	0.000926055	0.000505892
705	0.000726669	0.00106	0.000438701
706	0.000480213	0.000977723	0.000722529
707	0.000365745	0.000704431	0.000715974
708	0.000542745	0.000637402	0.000620373
709	0.000585528	0.000367851	0.000680914
710	0.00039999	0.000618508	0.000574804
711	0.000358908	0.000641929	0.000445314
712	0.000356473	0.000739635	0.000127689
713	0.000289336	0.0006559	0.000716256
714	0.000422026	0.000605897	0.000361207
715	0.000504519	0.000476271	0.000537105
716	0.000527832	0.000278907	0
717	0.000565564	0.000642042	8.65239e-05
718	0.000301836	0.000652195	0.000308225
719	0.000406177	0.00064537	0.00055503
720	0.000518899	0.000761354	0.000113378
721	0.00018768	0.000741272	0
722	0.000281646	0.000726306	0
723	0.000176644	0.000818022	0.000196291
724	0.000408468	0.000669103	0.000647699
725	0.000392915	0.000316889	0.000337279
726	0.000375728	0.000291747	8.38179e-05
727	0.000274317	0.000223092	0
728	0.000508226	0.000615318	0
729	0.000250057	0.000472749	0
730	0.000280821	0.000451155	0
731	0	0.000299911	0.000264633
732	0.000228686	0.000304511	0.000370039
733	0.000218015	0	0
734	0.000196148	0.000508252	0
735	0	0.000513719	0.000525615
736	0.000105499	0.00025376	0
737	0.000104488	0.000235148	4.47871e-06
738	0.000204287	0.000216067	0
739	0.000181823	0.000495986	0
740	0.000273517	0.00048887	0.000230764
741	0.00038724	0.00044074	6.32763e-05
742	0.000185542	0.000355307	7.26718e-05
743	0.000154961	0	0.000151309
744	0.000293372	0	0.000547028
745	0.000298262	0.000466202	0.000575616
746	0.00024223	0.000505773	6.48587e-06
747	0.000306654	0.000461994	0.000337202
748	0	0	4.23144e-05
749	0.000242476	6.06125e-05	0.000171217
750	0.000368126	0.000440452	0
751	0	0	0.000461427
752	0	0	0
753	0.000358879	9.39995e-05	0.000722305
754	0.000160411	8.75125e-05	0.000978008
755	0	0	0
756	0	0	0
757	0	0.000635479	0.000627779
758	0	0.000318135	0.000863573
759	0.000361287	0.000509557	5.22769e-05
760	0.000747577	0.000620608	0
761	0.000564387	0	0
762	0	0	0.000422416
763	7.6379e-05	0.000237272	0
764	0.000479066	0	0.000132217
765	0.000518958	0.000829631	4.07048e-05
766	0.000654545	0.000448101	0.000372984
767	0.000269315	0.000352749	0
768	0.000283783	7.71453e-05	0
769	0	0	0
770	0	0	0.000758001
771	0	0	0.0012
772	0.000925643	0	0
773	0	0	0
774	0.000515342	0	0
775	3.89546e-05	0	0.00125
776	8.30036e-06	0	0
777	8.62e-05	6.30811e-05	0.000276788
778	0.000316215	0.000498952	0
779	0	0	0
780	0	0	0.000361582
			--
			--
			--
			--
			--
			--
			--
			--
			--
			--
			--
			--
			--
			--
			--
			--
			--
			--
			--
			--
			--
			--
			--
			--
			--
			--
			--
			--
			--
			--
			--
			--
			--
			--
			--
			--
			--
			--
			--
			--
			--
			--
			--
			--
			--
			--
			--
			--
			--
			--
			--
			--
			--
			--
			--
			--
			--
			--
			--
			--
			--
			--
			--
			--
			--
			--
			--
			--
			--
			--
			--
			--
			--
			--
			--
			--
			--
			--
			--
			--
			--
			--
			--
			--
			--
			--
			--
			--
			--
			--
			--
			--
			--
			--
			--
			--
			--
			--
			--
			--
			--
			--
			--
			--
			--
			--
			--
			--
			--
			--
			--
			--
			--
			--
			--
			--
			--
			--
			--
			--
			--
			--
			--
			--
			--
			--
			--
			--
			--
			--
			--
			--
			--
			--
			--
			--
			--
			--
			--
			--
			--
			--
			--
			--
			--
			--
			--
			--
			--
			--
			--
			--
			--
			--
			--
			--
			--
			--
			--
			--
			--
			--
			--
			--
			--
			--
			--
			--
			--
			--
			--
			--
			--
			--
			--
			--
			--
			--
			--
			--
			--
			--
			--
			--
			--
			--
			--
			--
			--
			--
			--
			--
			--
			--
			--
			--
			--
			--
			--
			--
			--
			--
			--
			--
			--
			--
			--

## Sheet: 4b
G		H		I
luminance	EQE	luminance	EQE	luminance	EQE
0.53412	26.8531	1.01823	28.2305	1.18325	26.5208
2.15028	24.1185	3.98731	26.5487	5.47146	24.8357
6.92316	23.2786	12.7934	26.519	21.4703	25.9152
17.6215	22.8831	32.4913	26.0111	64.2026	25.3066
37.6876	22.5577	69.5424	25.6171	154.445	24.9092
70.9347	22.3232	131.763	25.2915	312.334	24.3735
121.919	22.2617	226.305	24.7795	556.487	23.9124
192.981	22.0777	361.849	24.2603	900.439	23.56
286.595	21.9025	547.611	23.8156	1338.05	23.1489
403.059	21.7171	783.196	23.2101	1862.9	22.7631
545.855	21.6142	1072.63	22.6481	2470.23	22.4012
711.969	21.4127	1411.62	22.0812	3158.7	22.0039
906.091	21.1985	1797.45	21.5419	3960.23	21.8402
1130.37	20.9779	2226.84	21.0146	4841.07	21.5052
1387.2	20.7468	2722.12	20.7617	5817.81	21.0698
1678.68	20.5058	3249.92	20.2279	6896.18	20.6797
2005.8	20.2502	3829.87	19.726	8087.72	20.335
2371.73	19.9713	4465.91	19.2412	9392.56	19.951
2803.65	19.9942	5160.73	18.7952	10820.7	19.5617
3256.17	19.6278	5914.37	18.3415	12375.1	19.2258
3758.87	19.3313	6725.69	17.8659	14056.3	18.8334
4312.62	19.0286	7607.13	17.4382	15871.1	18.4598
4924.62	18.7406	8557.6	17.0055	17941.7	18.3105
5591.28	18.4374	9577.73	16.5944	20086.7	17.949
6318.01	18.0883	10674	16.1752	22402.2	17.5854
7115.34	17.7944	11847.4	15.7716	24912.2	17.2473
7979.01	17.4439	13098.7	15.3683	27649.4	16.9214
8919.51	17.1193	14547	15.1825	30759	16.6052
9939.87	16.8025	15986	14.7883	33959.1	16.297
11045.7	16.468	17542	14.4072	37442.2	15.9966
12308.1	16.3256	19208.4	14.0407	41221.4	15.7116
13628.2	16.0223	21035.4	13.7043	45319.6	15.4301
15044.9	15.6907	22940	13.3423	49782.7	15.1583
16568	15.3437	25169.2	13.0162	54661.1	14.9072
18261.4	15.0422	27428.2	12.6998	59951.2	14.6561
20053.7	14.7089	29879	12.3975	65729.6	14.4113
22173.8	14.4183	32532.9	12.0988	72068.6	14.19
24336	14.1294	35424.5	11.8178	79587.8	14.1707
26688.9	13.8391	38589.6	11.5464	87260.3	13.9481
29253.5	13.5523	42049.2	11.2837	95724	13.7961
32074.6	13.2792	45853.3	11.0317	104845	13.5783
35152	13.0139	50046.6	10.7915	114771	13.4143
38553.3	12.7581	54674.8	10.5626	125566	13.2798
42288.6	12.5049	59836	10.3466	136891	13.1256
46437.5	12.2691	66124.7	10.2821	146973	12.8871
51048.1	12.0384	72622.9	10.0967	155965	12.7087

[truncated: 2 more sheets: 4c, 4d]
